# Supplementary material for: 1,3-Dibenzyl-2-(2-chloro­phen­yl)-4-methyl­imidazolidine
Source: Acta Crystallogr Sect E Struct Rep Online. 2012 Nov 24;68(Pt 12):o3427–8. doi: 10.1107/S1600536812047575 (PMC3589010; doi:10.1107/S1600536812047575)
Supplement: Supplementary file 1 [file e-68-o3427-sup1.cif]

##############################################################################
#                                                                            #
# This CIF contains the data in a paper accepted for publication in          #
# Acta Crystallographica Section E. It conforms to the requirements of       #
# Notes for Authors for Acta Crystallographica Section E, and has been       #
# peer reviewed under the auspices of the IUCr Commission on Journals.       #
#                                                                            #
# Full details of the Crystallographic Information File format               #
# are given in the paper "The Crystallographic Information File (CIF):       #
# a New Standard Archive File for Crystallography" by S. R. Hall, F. H.      #
# Allen and I. D. Brown [Acta Cryst. (1991), A47, 655-685].                  #
#                                                                            #
# The current version of the core CIF dictionary is obtainable from          #
# ftp://ftp.iucr.org/pub/cif_core.dic.                                       #
#                                                                            #
# Software is freely available for graphical display of the structure(s)     #
# in this CIF. For information consult the CIF software page                 #
# http://www.iucr.org/resources/cif/software.                                #
#                                                                            #
# This file may be used for bona fide research purposes within the           #
# scientific community so long as proper attribution is given to the journal # 
# article from which it was obtained.                                        #
#                                                                            #
##############################################################################
data_global
_audit_creation_method     'Jana2006 Version : 19/06/2012'
_journal_date_recd_electronic     2012-11-08
_journal_date_accepted     2012-11-19
_journal_name_full     'Acta Crystallographica, Section E'
_journal_year     2012
_journal_volume     68
_journal_issue     12
_journal_page_first     o3427
_journal_page_last     o3428
_journal_paper_category     QO
_journal_paper_doi     10.1107/S1600536812047575
_journal_coeditor_code     SU2527
_publ_contact_author_name     'Augusto Rivera'
_publ_contact_author_address
;
Universidad Nacional de Colombia, Sede Bogot\'a, Facultad de Ciencias,
Departamento de Qu\'imica, Cra 30 No.45-03, Bogot\'a, C\'odigo Postal 111321,
Colombia
;
_publ_contact_author_email     'ariverau@unal.edu.co'
_publ_contact_author_fax     '571-3165220'
_publ_contact_author_phone     '571-3165000'
_publ_section_title
;
1,3-Dibenzyl-2-(2-chlorophenyl)-4-methylimidazolidine
;
loop_
    _publ_author_name
    _publ_author_address
    'Rivera, Augusto'
;
Universidad Nacional de Colombia, Sede Bogot\'a, Facultad de Ciencias,
Departamento de Qu\'imica, Cra 30 No. 45-03, Bogot\'a, C\'odigo Postal 111321,
Colombia
;
    'Cardenas, Lorena'
;
Universidad Nacional de Colombia, Sede Bogot\'a, Facultad de Ciencias,
Departamento de Qu\'imica, Cra 30 No. 45-03, Bogot\'a, C\'odigo Postal 111321,
Colombia
;
    'R\'ios-Motta, Jaime'
;
Universidad Nacional de Colombia, Sede Bogot\'a, Facultad de Ciencias,
Departamento de Qu\'imica, Cra 30 No. 45-03, Bogot\'a, C\'odigo Postal 111321,
Colombia
;
    'Eigner, V\'aclav'
;
Department of Solid State Chemistry
Institute of Chemical Technology
Technick\'a 5
166 28 Prague
Czech Republic
Institute of Physics AS CR, v.v.i.,
Na Slovance 2
182 21 Prague 8
Czech Republic
;
    'Du\<sek, Michal'
;
Institute of Physics AS CR, v.v.i.,
Na Slovance 2
182 21 Prague 8
Czech Republic
;
data_I
_chemical_name_systematic
;
1,3-Dibenzyl-2-(2-chlorophenyl)-4-methylimidazolidine
;
_chemical_name_common     ?
_chemical_formula_moiety     'C24 H25 Cl1 N2'
_chemical_formula_sum     'C24 H25 Cl1 N2'
_chemical_formula_structural     ?
_chemical_formula_analytical     ?
_chemical_formula_iupac     'C24 H25 Cl1 N2'
_chemical_formula_weight     376.9
_chemical_melting_point     ?
_symmetry_cell_setting     monoclinic
_symmetry_space_group_name_H-M     'P 21/c'
_symmetry_space_group_name_Hall     '-P 2ycb'
loop_
    _symmetry_equiv_pos_site_id
    _symmetry_equiv_pos_as_xyz
    1 x,y,z
    2 -x,y+1/2,-z+1/2
    3 -x,-y,-z
    4 x,-y+1/2,z+1/2
_cell_length_a     7.18580(10)
_cell_length_b     9.8577(2)
_cell_length_c     29.3310(5)
_cell_angle_alpha     90
_cell_angle_beta     96.8591(15)
_cell_angle_gamma     90
_cell_volume     2062.80(6)
_cell_formula_units_Z     4
_cell_measurement_reflns_used     20478
_cell_measurement_theta_min     3.03
_cell_measurement_theta_max     66.99
_cell_measurement_temperature     119.9(6)
_cell_special_details     ?
_exptl_crystal_description     ?
_exptl_crystal_colour     ?
_exptl_crystal_size_max     0.436
_exptl_crystal_size_mid     0.324
_exptl_crystal_size_min     0.207
_exptl_crystal_size_rad     ?
_exptl_crystal_density_diffrn     1.2133
_exptl_crystal_density_meas     ?
_exptl_crystal_density_method     ?
_exptl_crystal_F_000     800
_exptl_absorpt_coefficient_mu     1.699
_exptl_absorpt_correction_type     analytical
_exptl_absorpt_process_details
;
(CrysAlis PRO; Agilent, 2010)
;
_exptl_absorpt_correction_T_min     0.62
_exptl_absorpt_correction_T_max     0.751
_exptl_special_details     ?
_diffrn_ambient_temperature     119.9
_diffrn_radiation_type     'Cu K\a'
_diffrn_radiation_wavelength     1.5418
_diffrn_radiation_source     'Enhance Ultra (Cu) X-ray Source'
_diffrn_radiation_monochromator     'mirror'
_diffrn_measurement_device_type     'Agilent Xcalibur (Atlas, Gemini ultra)'
_diffrn_measurement_device     'four-cycle diffractometer'
_diffrn_measurement_method     '\w scans'
_diffrn_detector_area_resol_mean     10.3784
_diffrn_reflns_number     39415
_diffrn_reflns_av_R_equivalents     0.0285
_diffrn_reflns_av_sigmaI/netI     0.0075
_diffrn_reflns_theta_min     3.03
_diffrn_reflns_theta_max     67.13
_diffrn_reflns_theta_full     67.13
_diffrn_measured_fraction_theta_max     0.99
_diffrn_measured_fraction_theta_full     0.99
_diffrn_reflns_limit_h_min     -8
_diffrn_reflns_limit_h_max     8
_diffrn_reflns_limit_k_min     -11
_diffrn_reflns_limit_k_max     11
_diffrn_reflns_limit_l_min     -34
_diffrn_reflns_limit_l_max     34
_diffrn_reflns_reduction_process     ?
_diffrn_standards_number     ?
_diffrn_standards_interval_count     ?
_diffrn_standards_interval_time     ?
_diffrn_standards_decay_%     ?
loop_
    _diffrn_standard_refln_index_h
    _diffrn_standard_refln_index_k
    _diffrn_standard_refln_index_l
    ? ? ?
_refine_special_details     ?
_reflns_number_total     3665
_reflns_number_gt     3464
_reflns_threshold_expression     'I>3\s(I)'
_refine_ls_structure_factor_coef     Fsqd
_refine_ls_R_factor_all     0.0452
_refine_ls_R_factor_gt     0.0434
_refine_ls_wR_factor_gt     0.1433
_refine_ls_wR_factor_ref     0.1443
_refine_ls_goodness_of_fit_ref     2.91
_refine_ls_restrained_S_all     ?
_refine_ls_number_reflns     3665
_refine_ls_number_parameters     260
_refine_ls_number_restraints     4
_refine_ls_number_constraints     153
_refine_ls_hydrogen_treatment     constr
_refine_ls_weighting_scheme     sigma
_refine_ls_weighting_details     'w=1/(\s^2^(I)+0.0016I^2^)'
_refine_ls_shift/su_max     0.0470
_refine_ls_shift/su_mean     0.0055
_refine_diff_density_max     0.24
_refine_diff_density_min     -0.35
_refine_ls_extinction_method     'none'
_refine_ls_extinction_coef     ?
_refine_ls_abs_structure_details     ?
_refine_ls_abs_structure_Flack     ?
_refine_ls_abs_structure_Rogers     ?
loop_
    _atom_type_symbol
    _atom_type_scat_dispersion_real
    _atom_type_scat_dispersion_imag
    _atom_type_scat_source
    C 0.0181 0.0091 'International Tables Vol C tables 4.2.6.8 and 6.1.1.1'
    H 0.0000 0.0000 'International Tables Vol C tables 4.2.6.8 and 6.1.1.1'
    Cl 0.3639 0.7018 'International Tables Vol C tables 4.2.6.8 and 6.1.1.1'
    N 0.0311 0.0180 'International Tables Vol C tables 4.2.6.8 and 6.1.1.1'
_computing_data_collection
;
CrysAlis PRO (Agilent, 2010)
;
_computing_cell_refinement
;
CrysAlis PRO (Agilent, 2010)
;
_computing_data_reduction
;
CrysAlis PRO (Agilent, 2010)
;
_computing_structure_solution
;
<i>SUPERFLIP</i> (Palatinus & Chapuis, 2007)
;
_computing_structure_refinement
                          '<i>JANA2006</i> (Pet\<r\'i\<cek <i>et al.</i>, 2006)'
_computing_molecular_graphics     'DIAMOND (Brandenburg & Putz, 2005)'
_computing_publication_material
                          '<i>JANA2006</i> (Pet\<r\'i\<cek <i>et al.</i>, 2006)'
loop_
    _atom_site_type_symbol
    _atom_site_label
    _atom_site_fract_x
    _atom_site_fract_y
    _atom_site_fract_z
    _atom_site_U_iso_or_equiv
    _atom_site_adp_type
    _atom_site_calc_flag
    _atom_site_refinement_flags
    _atom_site_occupancy
    _atom_site_symmetry_multiplicity
    _atom_site_disorder_assembly
    _atom_site_disorder_group
    Cl Cl24 -0.02857(6) -0.36115(5) 0.065592(15) 0.04745(17) Uani d . 1 4 . .
    N N8 0.1847(2) -0.10600(13) 0.17251(5) 0.0361(4) Uani d . 1 4 . .
    N N10 0.3151(2) -0.02081(12) 0.11112(5) 0.0344(4) Uani d . 1 4 . .
    C C16 0.7452(3) 0.2032(2) 0.05130(6) 0.0477(6) Uani d . 1 4 . .
    C C20 0.5614(3) -0.41315(17) 0.13435(6) 0.0424(6) Uani d . 1 4 . .
    C C2 0.1697(3) -0.20165(19) 0.31553(7) 0.0497(6) Uani d . 1 4 . .
    C C19 0.4692(2) -0.29057(17) 0.13876(6) 0.0391(5) Uani d . 1 4 . .
    C C15 0.6776(3) 0.30121(19) 0.01963(6) 0.0452(6) Uani d . 1 4 . .
    C C17 0.6261(3) 0.10445(18) 0.06521(6) 0.0448(6) Uani d . 1 4 . .
    C C21 0.4719(3) -0.51645(17) 0.10812(6) 0.0427(6) Uani d . 1 4 . .
    C C1 0.1636(3) -0.21435(18) 0.26802(6) 0.0432(6) Uani d . 1 4 . .
    C C3 0.0314(3) -0.13050(19) 0.33373(7) 0.0553(7) Uani d . 1 4 . .
    C C23 0.2014(2) -0.37547(16) 0.09207(6) 0.0349(5) Uani d . 1 4 . .
    C C22 0.2929(3) -0.49840(16) 0.08697(6) 0.0399(5) Uani d . 1 4 . .
    C C18 0.2879(2) -0.26912(15) 0.11737(5) 0.0324(5) Uani d . 1 4 . .
    C C11 0.3064(3) -0.00554(16) 0.06139(6) 0.0390(5) Uani d . 1 4 . .
    C C6 0.0205(3) -0.15668(17) 0.23914(6) 0.0406(6) Uani d . 1 4 . .
    C C12 0.4379(3) 0.10288(16) 0.04778(5) 0.0362(5) Uani d . 1 4 . .
    C C9 0.1973(2) -0.13226(15) 0.12385(6) 0.0340(5) Uani d . 1 4 . .
    C C14 0.4925(3) 0.29944(18) 0.00181(6) 0.0446(6) Uani d . 1 4 . .
    C C13 0.3724(3) 0.20095(16) 0.01582(6) 0.0398(5) Uani d . 1 4 . .
    C C7 0.0183(2) -0.1681(2) 0.18783(6) 0.0434(6) Uani d . 1 4 . .
    C C25 0.2377(4) 0.0968(2) 0.13284(8) 0.0382(6) Uani d . 0.834(4) 4 . .
    C C26' 0.2578(14) 0.0937(8) 0.1408(4) 0.0382(6) Uani d . 0.166(4) 4 . .
    C C4 -0.1125(3) -0.0734(2) 0.30561(8) 0.0593(8) Uani d . 1 4 . .
    C C5 -0.1196(3) -0.0859(2) 0.25804(7) 0.0510(7) Uani d . 1 4 . .
    C C27 0.3731(3) 0.0772(2) 0.21620(8) 0.0475(7) Uani d . 0.834(4) 4 . .
    C C26 0.2097(3) 0.04486(18) 0.18044(7) 0.0349(7) Uani d . 0.834(4) 4 . .
    C C27' 0.4362(15) 0.1242(11) 0.1719(4) 0.047(4) Uani d . 0.166(4) 4 . .
    C C25' 0.1081(17) 0.0315(6) 0.1670(4) 0.0349(7) Uani d . 0.166(4) 4 . .
    H H1c16 0.875012 0.203631 0.063679 0.0573 Uiso d . 1 4 . .
    H H1c20 0.686283 -0.426164 0.149381 0.0509 Uiso d . 1 4 . .
    H H1c2 0.269944 -0.242418 0.335449 0.0596 Uiso d . 1 4 . .
    H H1c19 0.531872 -0.21934 0.156898 0.047 Uiso d . 1 4 . .
    H H1c15 0.760026 0.369776 0.01026 0.0543 Uiso d . 1 4 . .
    H H1c17 0.674392 0.036817 0.087035 0.0538 Uiso d . 1 4 . .
    H H1c21 0.535525 -0.600857 0.104771 0.0513 Uiso d . 1 4 . .
    H H1c1 0.260406 -0.263872 0.255352 0.0518 Uiso d . 1 4 . .
    H H1c3 0.036117 -0.120936 0.366424 0.0664 Uiso d . 1 4 . .
    H H1c22 0.231051 -0.569829 0.068775 0.0479 Uiso d . 1 4 . .
    H H1c11 0.180416 0.015881 0.048777 0.0468 Uiso d . 1 4 . .
    H H2c11 0.336042 -0.090551 0.04801 0.0468 Uiso d . 1 4 . .
    H H1c9 0.077614 -0.135976 0.105426 0.0408 Uiso d . 1 4 . .
    H H1c14 0.445321 0.366312 -0.020417 0.0535 Uiso d . 1 4 . .
    H H1c13 0.242801 0.200852 0.003238 0.0478 Uiso d . 1 4 . .
    H H1c7 0.01236 -0.26198 0.179091 0.0521 Uiso d . 1 4 . .
    H H2c7 -0.092009 -0.124555 0.172859 0.0521 Uiso d . 1 4 . .
    H H1c4 -0.209051 -0.024474 0.318574 0.0711 Uiso d . 1 4 . .
    H H1c5 -0.221036 -0.045807 0.238336 0.0612 Uiso d . 1 4 . .
    H H1c25 0.328399 0.168788 0.135627 0.0458 Uiso d . 0.834(4) 4 . .
    H H2c25 0.118473 0.120137 0.116385 0.0458 Uiso d . 0.834(4) 4 . .
    H H1c27 0.487331 0.046259 0.205703 0.057 Uiso d . 0.834(4) 4 . .
    H H2c27 0.379789 0.173462 0.221124 0.057 Uiso d . 0.834(4) 4 . .
    H H3c27 0.356064 0.032474 0.244474 0.057 Uiso d . 0.834(4) 4 . .
    H H1c26 0.105513 0.086723 0.192608 0.0419 Uiso d . 0.834(4) 4 . .
    H H1c26' 0.209453 0.174743 0.125584 0.0458 Uiso d . 0.166(4) 4 . .
    H H1c25' 0.111895 0.073924 0.196512 0.0419 Uiso d . 0.166(4) 4 . .
    H H2c25' -0.009138 0.028882 0.147483 0.0419 Uiso d . 0.166(4) 4 . .
    H H1c27' 0.497636 0.040672 0.181514 0.0568 Uiso d . 0.166(4) 4 . .
    H H2c27' 0.517824 0.178023 0.155616 0.0568 Uiso d . 0.166(4) 4 . .
    H H3c27' 0.406452 0.173148 0.198402 0.0568 Uiso d . 0.166(4) 4 . .
loop_
    _atom_site_aniso_label
    _atom_site_aniso_U_11
    _atom_site_aniso_U_22
    _atom_site_aniso_U_33
    _atom_site_aniso_U_12
    _atom_site_aniso_U_13
    _atom_site_aniso_U_23
    _atom_site_aniso_type_symbol
    Cl24 0.0489(3) 0.0456(3) 0.0467(3) 0.00039(17) 0.0010(2) -0.00135(17) Cl
    N8 0.0483(8) 0.0258(7) 0.0366(7) 0.0073(5) 0.0153(6) 0.0017(5) N
    N10 0.0490(8) 0.0239(6) 0.0314(7) 0.0070(5) 0.0101(6) 0.0025(5) N
    C16 0.0496(10) 0.0535(11) 0.0411(10) 0.0026(8) 0.0098(8) -0.0068(8) C
    C20 0.0465(10) 0.0350(9) 0.0471(10) 0.0140(7) 0.0113(8) 0.0070(7) C
    C2 0.0659(12) 0.0420(10) 0.0414(10) -0.0193(9) 0.0072(9) 0.0011(8) C
    C19 0.0453(9) 0.0294(8) 0.0434(9) 0.0075(7) 0.0082(8) 0.0015(7) C
    C15 0.0613(11) 0.0405(9) 0.0372(9) -0.0035(8) 0.0201(8) -0.0063(7) C
    C17 0.0572(11) 0.0400(9) 0.0379(9) 0.0119(8) 0.0081(8) 0.0038(7) C
    C21 0.0600(11) 0.0303(8) 0.0416(9) 0.0145(7) 0.0213(9) 0.0054(7) C
    C1 0.0512(10) 0.0357(9) 0.0437(10) -0.0076(7) 0.0101(8) -0.0007(7) C
    C3 0.0879(16) 0.0390(10) 0.0423(11) -0.0265(10) 0.0210(11) -0.0051(8) C
    C23 0.0434(9) 0.0314(8) 0.0315(8) 0.0037(6) 0.0114(7) 0.0047(6) C
    C22 0.0612(11) 0.0268(8) 0.0346(9) 0.0023(7) 0.0178(8) 0.0006(6) C
    C18 0.0436(9) 0.0244(7) 0.0310(7) 0.0061(6) 0.0119(7) 0.0032(6) C
    C11 0.0563(10) 0.0289(8) 0.0328(8) 0.0049(7) 0.0090(8) 0.0008(6) C
    C6 0.0492(10) 0.0338(9) 0.0416(10) -0.0023(7) 0.0175(8) 0.0007(7) C
    C12 0.0541(10) 0.0270(8) 0.0290(8) 0.0070(7) 0.0111(7) -0.0011(6) C
    C9 0.0408(9) 0.0265(8) 0.0351(9) 0.0083(6) 0.0069(7) 0.0022(6) C
    C14 0.0663(12) 0.0326(9) 0.0368(9) 0.0053(8) 0.0142(8) 0.0040(7) C
    C13 0.0532(10) 0.0331(8) 0.0342(8) 0.0067(7) 0.0093(8) 0.0025(7) C
    C7 0.0403(9) 0.0503(10) 0.0409(10) 0.0051(7) 0.0099(8) 0.0029(8) C
    C25 0.0524(11) 0.0271(8) 0.0357(11) 0.0063(7) 0.0082(9) -0.0031(8) C
    C26' 0.0524(11) 0.0271(8) 0.0357(11) 0.0063(7) 0.0082(9) -0.0031(8) C
    C4 0.0835(15) 0.0404(10) 0.0624(13) -0.0097(10) 0.0439(12) -0.0095(9) C
    C5 0.0574(12) 0.0454(10) 0.0544(11) 0.0045(8) 0.0241(10) 0.0034(9) C
    C27 0.0632(14) 0.0351(11) 0.0427(12) -0.0055(10) 0.0004(10) 0.0021(9) C
    C26 0.0446(14) 0.0231(8) 0.0384(11) 0.0061(8) 0.0109(10) -0.0018(7) C
    C27' 0.044(6) 0.042(6) 0.056(7) -0.006(4) 0.007(5) -0.018(5) C
    C25' 0.0446(14) 0.0231(8) 0.0384(11) 0.0061(8) 0.0109(10) -0.0018(7) C
loop_
    _geom_bond_atom_site_label_1
    _geom_bond_atom_site_label_2
    _geom_bond_site_symmetry_1
    _geom_bond_site_symmetry_2
    _geom_bond_distance
    _geom_bond_publ_flag
    N8 C9 . . 1.464(2) ?
    N8 C7 . . 1.461(2) ?
    N8 C26 . . 1.513(2) ?
    N8 C25' . . 1.464(7) ?
    N10 C11 . . 1.460(2) ?
    N10 C9 . . 1.462(2) ?
    N10 C25 . . 1.464(3) ?
    N10 C26' . . 1.512(10) ?
    C16 C15 . . 1.387(3) ?
    C16 C17 . . 1.389(3) ?
    C16 H1c16 . . 0.96 ?
    C20 C19 . . 1.391(2) ?
    C20 C21 . . 1.387(2) ?
    C20 H1c20 . . 0.96 ?
    C2 C1 . . 1.395(3) ?
    C2 C3 . . 1.375(3) ?
    C2 H1c2 . . 0.96 ?
    C19 C18 . . 1.393(2) ?
    C19 H1c19 . . 0.96 ?
    C15 C14 . . 1.370(3) ?
    C15 H1c15 . . 0.96 ?
    C17 C12 . . 1.388(3) ?
    C17 H1c17 . . 0.96 ?
    C21 C22 . . 1.371(3) ?
    C21 H1c21 . . 0.96 ?
    C1 C6 . . 1.375(2) ?
    C1 H1c1 . . 0.96 ?
    C3 C4 . . 1.365(3) ?
    C3 H1c3 . . 0.96 ?
    C23 C22 . . 1.395(2) ?
    C23 C18 . . 1.388(2) ?
    C22 H1c22 . . 0.96 ?
    C18 C9 . . 1.520(2) ?
    C11 C12 . . 1.511(2) ?
    C11 H1c11 . . 0.96 ?
    C11 H2c11 . . 0.96 ?
    C6 C7 . . 1.507(3) ?
    C6 C5 . . 1.393(3) ?
    C12 C13 . . 1.389(2) ?
    C9 H1c9 . . 0.96 ?
    C14 C13 . . 1.393(3) ?
    C14 H1c14 . . 0.96 ?
    C13 H1c13 . . 0.96 ?
    C7 H1c7 . . 0.96 ?
    C7 H2c7 . . 0.96 ?
    C25 C26 . . 1.523(3) ?
    C25 H1c25 . . 0.96 ?
    C25 H2c25 . . 0.96 ?
    C26' C27' . . 1.512(14) ?
    C26' C25' . . 1.523(16) ?
    C26' H1c26' . . 0.96 ?
    C4 C5 . . 1.395(3) ?
    C4 H1c4 . . 0.96 ?
    C5 H1c5 . . 0.96 ?
    C27 C26 . . 1.512(3) ?
    C27 H1c27 . . 0.96 ?
    C27 H2c27 . . 0.96 ?
    C27 H3c27 . . 0.96 ?
    C26 H1c26 . . 0.96 ?
    C27' H1c27' . . 0.96 ?
    C27' H2c27' . . 0.96 ?
    C27' H3c27' . . 0.96 ?
    C25' H1c25' . . 0.96 ?
    C25' H2c25' . . 0.96 ?
loop_
    _geom_angle_atom_site_label_1
    _geom_angle_atom_site_label_2
    _geom_angle_atom_site_label_3
    _geom_angle_site_symmetry_1
    _geom_angle_site_symmetry_2
    _geom_angle_site_symmetry_3
    _geom_angle
    _geom_angle_publ_flag
    C9 N8 C7 . . . 111.94(13) ?
    C9 N8 C26 . . . 107.69(13) ?
    C9 N8 C25' . . . 97.0(5) ?
    C7 N8 C26 . . . 116.80(15) ?
    C7 N8 C25' . . . 96.4(5) ?
    C11 N10 C9 . . . 112.07(12) ?
    C11 N10 C25 . . . 112.33(14) ?
    C11 N10 C26' . . . 121.1(4) ?
    C9 N10 C25 . . . 102.85(15) ?
    C9 N10 C26' . . . 102.0(4) ?
    C15 C16 C17 . . . 120.43(18) ?
    C15 C16 H1c16 . . . 119.79 ?
    C17 C16 H1c16 . . . 119.78 ?
    C19 C20 C21 . . . 119.66(16) ?
    C19 C20 H1c20 . . . 120.17 ?
    C21 C20 H1c20 . . . 120.17 ?
    C1 C2 C3 . . . 119.75(18) ?
    C1 C2 H1c2 . . . 120.13 ?
    C3 C2 H1c2 . . . 120.13 ?
    C20 C19 C18 . . . 121.33(15) ?
    C20 C19 H1c19 . . . 119.33 ?
    C18 C19 H1c19 . . . 119.33 ?
    C16 C15 C14 . . . 119.51(18) ?
    C16 C15 H1c15 . . . 120.24 ?
    C14 C15 H1c15 . . . 120.25 ?
    C16 C17 C12 . . . 120.46(16) ?
    C16 C17 H1c17 . . . 119.77 ?
    C12 C17 H1c17 . . . 119.77 ?
    C20 C21 C22 . . . 120.22(16) ?
    C20 C21 H1c21 . . . 119.89 ?
    C22 C21 H1c21 . . . 119.89 ?
    C2 C1 C6 . . . 120.67(18) ?
    C2 C1 H1c1 . . . 119.66 ?
    C6 C1 H1c1 . . . 119.66 ?
    C2 C3 C4 . . . 120.4(2) ?
    C2 C3 H1c3 . . . 119.8 ?
    C4 C3 H1c3 . . . 119.8 ?
    C22 C23 C18 . . . 121.77(15) ?
    C21 C22 C23 . . . 119.53(15) ?
    C21 C22 H1c22 . . . 120.23 ?
    C23 C22 H1c22 . . . 120.24 ?
    C19 C18 C23 . . . 117.47(14) ?
    C19 C18 C9 . . . 118.05(13) ?
    C23 C18 C9 . . . 124.48(14) ?
    N10 C11 C12 . . . 112.54(13) ?
    N10 C11 H1c11 . . . 109.47 ?
    N10 C11 H2c11 . . . 109.47 ?
    C12 C11 H1c11 . . . 109.47 ?
    C12 C11 H2c11 . . . 109.47 ?
    H1c11 C11 H2c11 . . . 106.21 ?
    C1 C6 C7 . . . 120.16(17) ?
    C1 C6 C5 . . . 119.00(18) ?
    C7 C6 C5 . . . 120.83(16) ?
    C17 C12 C11 . . . 121.54(15) ?
    C17 C12 C13 . . . 118.53(16) ?
    C11 C12 C13 . . . 119.89(15) ?
    N8 C9 N10 . . . 102.77(12) ?
    N8 C9 C18 . . . 110.86(12) ?
    N8 C9 H1c9 . . . 113.6 ?
    N10 C9 C18 . . . 111.41(14) ?
    N10 C9 H1c9 . . . 113.07 ?
    C18 C9 H1c9 . . . 105.31 ?
    C15 C14 C13 . . . 120.25(16) ?
    C15 C14 H1c14 . . . 119.88 ?
    C13 C14 H1c14 . . . 119.88 ?
    C12 C13 C14 . . . 120.82(17) ?
    C12 C13 H1c13 . . . 119.59 ?
    C14 C13 H1c13 . . . 119.59 ?
    N8 C7 C6 . . . 111.35(14) ?
    N8 C7 H1c7 . . . 109.47 ?
    N8 C7 H2c7 . . . 109.47 ?
    C6 C7 H1c7 . . . 109.47 ?
    C6 C7 H2c7 . . . 109.47 ?
    H1c7 C7 H2c7 . . . 107.53 ?
    N10 C25 C26 . . . 103.37(16) ?
    N10 C25 H1c25 . . . 109.47 ?
    N10 C25 H2c25 . . . 109.47 ?
    C26 C25 H1c25 . . . 109.47 ?
    C26 C25 H2c25 . . . 109.47 ?
    H1c25 C25 H2c25 . . . 114.95 ?
    N10 C26' C27' . . . 103.1(7) ?
    N10 C26' C25' . . . 104.3(6) ?
    N10 C26' H1c26' . . . 117.48 ?
    C27' C26' C25' . . . 112.0(9) ?
    C27' C26' H1c26' . . . 110.43 ?
    C25' C26' H1c26' . . . 109.35 ?
    C3 C4 C5 . . . 120.1(2) ?
    C3 C4 H1c4 . . . 119.92 ?
    C5 C4 H1c4 . . . 119.93 ?
    C6 C5 C4 . . . 120.03(19) ?
    C6 C5 H1c5 . . . 119.98 ?
    C4 C5 H1c5 . . . 119.98 ?
    C26 C27 H1c27 . . . 109.47 ?
    C26 C27 H2c27 . . . 109.47 ?
    C26 C27 H3c27 . . . 109.47 ?
    H1c27 C27 H2c27 . . . 109.47 ?
    H1c27 C27 H3c27 . . . 109.47 ?
    H2c27 C27 H3c27 . . . 109.47 ?
    N8 C26 C25 . . . 102.47(15) ?
    N8 C26 C27 . . . 112.46(16) ?
    N8 C26 H1c26 . . . 113.36 ?
    C25 C26 C27 . . . 112.82(19) ?
    C25 C26 H1c26 . . . 113 ?
    C27 C26 H1c26 . . . 103.12 ?
    C26' C27' H1c27' . . . 109.47 ?
    C26' C27' H2c27' . . . 109.47 ?
    C26' C27' H3c27' . . . 109.47 ?
    H1c27' C27' H2c27' . . . 109.47 ?
    H1c27' C27' H3c27' . . . 109.47 ?
    H2c27' C27' H3c27' . . . 109.47 ?
    N8 C25' C26' . . . 98.6(8) ?
    N8 C25' H1c25' . . . 109.47 ?
    N8 C25' H2c25' . . . 109.47 ?
    C26' C25' H1c25' . . . 109.47 ?
    C26' C25' H2c25' . . . 109.47 ?
    H1c25' C25' H2c25' . . . 118.51 ?
loop_
    _geom_hbond_atom_site_label_D
    _geom_hbond_atom_site_label_H
    _geom_hbond_atom_site_label_A
    _geom_hbond_site_symmetry_D
    _geom_hbond_site_symmetry_H
    _geom_hbond_site_symmetry_A
    _geom_hbond_distance_DH
    _geom_hbond_distance_HA
    _geom_hbond_distance_DA
    _geom_hbond_angle_DHA
    _geom_hbond_publ_flag
    C9 H1C9 Cl24 . . . 0.96 2.58 3.1596(16) 119 y
    C21 H1c21 Cg2 . . 1_545 0.96 2.87 3.6324(19) 137 y
    C11 H2c11 Cg2 . . 3_655 0.96 2.82 3.6192(19) 142 y
    C4 H1c4 Cg3 . . 2_555 0.96 2.79 3.695(2) 157 y
    C26 H1c26 Cg1 . . 2_555 0.96 2.91 3.688(2) 139 y
