# Supplementary material for: 1,3-Dibenzyl-2-(2-chloro­phen­yl)-4-methyl­imidazolidine
Source: Acta Crystallogr Sect E Struct Rep Online. 2012 Nov 24;68(Pt 12):o3427–8. doi: 10.1107/S1600536812047575 (PMC3589010; doi:10.1107/S1600536812047575)
Supplement: Supplementary file 2 [file e-68-o3427-Isup2.hkl]

#
# h,k,l, Fc-squared, Fo-squared, sigma(Fo-squared) and status flag
#
data_I
_shelx_title                             '   '
_shelx_refln_list_code                   4
_shelx_F_calc_maximum                    157.95
_exptl_crystal_F_000                     800
_reflns_d_resolution_high                0.8367

loop_
 _symmetry_equiv_pos_as_xyz
 'x, y, z'
 '-x, y+1/2, -z+1/2'
 '-x, -y, -z'
 'x, -y+1/2, z+1/2'

_cell_length_a                           7.18580(10)
_cell_length_b                           9.8577(2)
_cell_length_c                           29.3310(5)
_cell_angle_alpha                        90
_cell_angle_beta                         96.8591(15)
_cell_angle_gamma                        90

_shelx_F_squared_multiplier              1.000

loop_
 _refln_index_h
 _refln_index_k
 _refln_index_l
 _refln_F_squared_calc
 _refln_F_squared_meas
 _refln_F_squared_sigma
 _refln_observed_status
   1   0   0   573.38   489.63     3.44 o
   2   0   0    17.12    21.71     1.33 o
   3   0   0   467.84   414.88     4.45 o
   4   0   0  2518.44  2570.03    12.66 o
   5   0   0   429.23   410.00     3.79 o
   6   0   0   758.63   714.34     6.36 o
   7   0   0    48.93    40.05     2.18 o
   8   0   0    10.90     8.70     1.31 o
   1   1   0  7587.47  7109.72    13.89 o
   2   1   0  1036.94   974.45     5.05 o
   3   1   0  3263.69  3234.54     8.65 o
   4   1   0    98.26    72.48     1.56 o
   5   1   0   164.41   157.98     1.93 o
   6   1   0    22.07    34.92     1.20 o
   7   1   0    83.93    90.37     1.90 o
   8   1   0     0.47     1.66     0.79 <
   0   2   0     0.54     0.77     0.88 <
   1   2   0   924.80   850.65     5.30 o
   2   2   0  1020.68   936.25     5.02 o
   3   2   0     3.07     5.74     0.61 o
   4   2   0   290.83   308.45     2.26 o
   5   2   0   129.83   123.77     1.68 o
   6   2   0    61.51    71.82     1.61 o
   7   2   0     4.24     5.14     0.72 o
   8   2   0    34.16    25.37     0.99 o
   1   3   0  4702.11  4598.61    11.84 o
   2   3   0   215.30   210.67     2.41 o
   3   3   0   490.36   449.14     3.56 o
   4   3   0     0.43     8.73     0.56 o
   5   3   0   545.44   559.65     3.43 o
   6   3   0   293.47   300.80     2.65 o
   7   3   0     0.82     4.26     0.68 o
   8   3   0    10.21    13.20     0.97 o
   0   4   0  3426.80  3337.45    17.64 o
   1   4   0  8257.85  8149.35    15.85 o
   2   4   0  4158.26  4073.17    10.46 o
   3   4   0    47.52    36.19     0.86 o
   4   4   0    53.02    57.64     1.05 o
   5   4   0  2496.30  2564.80     7.05 o
   6   4   0     2.04     2.54     0.63 o
   7   4   0     3.34     5.71     0.79 o
   8   4   0     2.70     1.31     1.03 <
   1   5   0   269.18   311.21     3.39 o
   2   5   0   429.95   485.27     3.11 o
   3   5   0    24.81    29.59     0.84 o
   4   5   0   756.77   722.38     3.73 o
   5   5   0    36.25    36.77     1.14 o
   6   5   0    26.43    21.48     0.91 o
   7   5   0    26.88    29.78     1.08 o
   0   6   0    58.10    53.91     1.43 o
   1   6   0   387.96   366.99     2.55 o
   2   6   0   346.17   323.87     2.16 o
   3   6   0  1202.77  1141.24     4.51 o
   4   6   0   497.13   503.02     3.32 o
   5   6   0    22.04    22.72     0.92 o
   6   6   0   311.98   331.46     3.08 o
   7   6   0     5.71     7.59     0.77 o
   1   7   0    15.90    27.05     0.88 o
   2   7   0    46.73    42.82     1.02 o
   3   7   0   137.65   121.06     1.49 o
   4   7   0   204.34   213.74     2.18 o
   5   7   0    86.21   101.16     1.59 o
   6   7   0   125.59   101.78     2.06 o
   0   8   0   577.14   521.43     5.30 o
   1   8   0   244.37   239.64     2.91 o
   2   8   0     3.18     2.33     0.67 o
   3   8   0   249.78   239.95     2.15 o
   4   8   0   279.61   274.23     2.61 o
   5   8   0    29.48    26.61     1.15 o
   6   8   0    34.09    28.87     1.02 o
   1   9   0   164.27   182.66     2.52 o
   2   9   0    73.72    68.24     1.55 o
   3   9   0     6.93     6.45     0.68 o
   4   9   0     0.65     2.54     0.73 o
   5   9   0    26.31    27.96     1.08 o
   0  10   0   797.73   810.60     6.68 o
   1  10   0  1015.37  1046.16     5.34 o
   2  10   0   187.76   203.48     2.46 o
   3  10   0   130.52   127.98     2.48 o
   4  10   0    52.29    43.51     1.21 o
   1  11   0   287.48   280.46     2.78 o
   2  11   0    20.77    20.57     0.85 o
   3  11   0    34.49    34.35     2.94 o
  -8   1   1     8.95    11.52     1.00 o
  -7   1   1    71.24    82.41     1.85 o
  -6   1   1   165.87   175.83     2.21 o
  -5   1   1    73.61   100.92     1.43 o
  -4   1   1   914.19   962.23     5.28 o
  -3   1   1    16.31    29.58     0.91 o
  -2   1   1  7569.02  7039.66    13.53 o
  -1   1   1   619.95   500.80     3.00 o
   0   1   1    32.90    44.99     1.02 o
   1   1   1  9570.33  8845.86    12.20 o
   2   1   1  3511.61  3153.93    10.76 o
   3   1   1    40.59    51.41     1.22 o
   4   1   1   575.80   570.51     4.07 o
   5   1   1    58.49    52.24     1.17 o
   6   1   1   446.41   521.13     3.94 o
   7   1   1   259.82   293.32     3.18 o
   8   1   1    27.19    33.59     1.23 o
  -8   2   1    98.81    89.78     1.66 o
  -7   2   1    32.42    38.54     1.15 o
  -6   2   1     1.66     4.32     0.75 o
  -5   2   1   157.37   149.33     1.72 o
  -4   2   1   671.34   704.87     3.44 o
  -3   2   1  1412.85  1383.20     5.96 o
  -2   2   1   187.13   186.22     2.03 o
  -1   2   1 10429.30  9936.02    26.31 o
   0   2   1   725.76   773.36     5.84 o
   1   2   1  9924.67  9440.52    20.77 o
   2   2   1   628.73   536.67     3.93 o
   3   2   1     0.96     2.62     0.53 o
   4   2   1   109.64    93.06     1.29 o
   5   2   1    86.44    83.55     1.41 o
   6   2   1   696.23   737.49     4.67 o
   7   2   1   184.35   197.03     2.30 o
   8   2   1    72.43    63.77     1.52 o
  -8   3   1   212.71   206.74     2.93 o
  -7   3   1    61.79    66.73     1.50 o
  -6   3   1     8.48    10.40     0.77 o
  -5   3   1   104.33   119.97     1.54 o
  -4   3   1   340.91   323.42     2.29 o
  -3   3   1    28.82    25.95     0.99 o
  -2   3   1   144.49   139.99     2.14 o
  -1   3   1   122.47   104.24     1.85 o
   0   3   1  2249.91  2076.53    10.81 o
   1   3   1  2745.10  2555.85     9.53 o
   2   3   1  3962.21  3785.18     9.64 o
   3   3   1  2177.01  1990.26     7.32 o
   4   3   1   294.48   281.41     2.06 o
   5   3   1    30.48    29.37     0.97 o
   6   3   1   666.27   710.91     4.00 o
   7   3   1   164.84   164.41     2.00 o
   8   3   1    23.06    24.20     1.46 o
  -8   4   1    14.65    12.88     1.55 o
  -7   4   1     6.41     6.59     0.72 o
  -6   4   1    11.44    12.08     0.79 o
  -5   4   1    27.55    31.48     1.03 o
  -4   4   1    12.77    14.25     0.66 o
  -3   4   1   143.85   183.53     1.84 o
  -2   4   1   777.06   751.19     4.83 o
  -1   4   1  1011.14  1093.81     6.36 o
   0   4   1   458.73   491.98     4.43 o
   1   4   1   386.27   421.97     3.83 o
   2   4   1  1043.64  1017.44     4.88 o
   3   4   1    22.24    38.40     0.91 o
   4   4   1     0.54     2.31     0.58 o
   5   4   1  1171.22  1277.30     5.14 o
   6   4   1   151.24   155.50     1.91 o
   7   4   1     4.76     5.76     0.79 o
  -7   5   1     0.61     0.29     0.57 <
  -6   5   1     5.83     6.75     0.78 o
  -5   5   1   206.20   206.27     2.19 o
  -4   5   1    70.28    72.40     1.27 o
  -3   5   1  1094.45  1096.04     4.21 o
  -2   5   1   419.68   388.06     2.68 o
  -1   5   1  1169.39  1155.50     5.97 o
   0   5   1   197.84   223.83     3.40 o
   1   5   1  1566.25  1498.48     6.38 o
   2   5   1   621.74   715.14     4.15 o
   3   5   1   471.35   493.65     2.83 o
   4   5   1   153.13   152.90     1.90 o
   5   5   1   907.65   938.52     4.70 o
   6   5   1     3.86     5.38     0.67 o
   7   5   1    16.60    15.91     0.94 o
  -7   6   1   134.19   117.02     2.05 o
  -6   6   1   270.91   297.26     2.74 o
  -5   6   1    22.26    20.36     0.83 o
  -4   6   1     2.59     8.81     0.72 o
  -3   6   1   251.55   236.30     2.16 o
  -2   6   1     3.39     6.18     0.48 o
  -1   6   1   193.85   207.49     2.00 o
   0   6   1     2.25     3.09     0.53 o
   1   6   1   104.56   143.74     1.62 o
   2   6   1     0.86     3.69     0.44 o
   3   6   1   118.06   145.26     1.63 o
   4   6   1   216.30   227.23     2.59 o
   5   6   1    16.00    16.45     0.86 o
   6   6   1   132.57   138.09     2.32 o
   7   6   1     5.55     4.77     0.67 o
  -6   7   1    19.28    15.40     0.98 o
  -5   7   1    63.01    64.01     1.34 o
  -4   7   1    82.98    91.84     1.45 o
  -3   7   1    30.72    26.71     0.88 o
  -2   7   1    24.38    24.65     0.91 o
  -1   7   1   579.91   557.36     3.68 o
   0   7   1   126.04   117.09     1.70 o
   1   7   1   613.12   548.32     3.39 o
   2   7   1   571.77   583.96     3.41 o
   3   7   1   737.40   763.11     3.74 o
   4   7   1   821.52   897.74     4.53 o
   5   7   1   664.34   720.59     3.81 o
   6   7   1    22.60    20.23     1.11 o
  -6   8   1     5.34     4.10     0.59 o
  -5   8   1   106.41   111.68     1.78 o
  -4   8   1    12.81    11.60     0.84 o
  -3   8   1   189.62   191.65     1.99 o
  -2   8   1   254.11   268.27     2.56 o
  -1   8   1  1054.69  1026.56     5.86 o
   0   8   1   100.00    94.04     1.72 o
   1   8   1    48.32    45.05     1.37 o
   2   8   1     6.35     5.60     0.66 o
   3   8   1   340.77   372.38     2.62 o
   4   8   1   325.02   311.69     2.67 o
   5   8   1    12.56    10.23     0.87 o
   6   8   1    24.74    22.19     0.95 o
  -5   9   1     8.32     7.53     0.79 o
  -4   9   1   259.82   246.65     3.15 o
  -3   9   1     2.54     9.32     0.67 o
  -2   9   1     7.34     7.61     0.70 o
  -1   9   1     0.40     3.74     0.69 o
   0   9   1     0.35     3.37     0.68 o
   1   9   1    39.21    35.91     1.19 o
   2   9   1   104.63   113.09     1.95 o
   3   9   1    16.85    17.99     0.92 o
   4   9   1     2.58     3.31     0.73 o
   5   9   1    87.25    77.72     1.61 o
  -4  10   1    53.81    51.37     1.32 o
  -3  10   1    16.35    18.52     1.14 o
  -2  10   1    15.08    17.95     0.91 o
  -1  10   1   148.12   157.77     2.15 o
   0  10   1     0.09     5.83     0.79 o
   1  10   1    54.41    52.79     1.36 o
   2  10   1    54.72    61.71     1.43 o
   3  10   1     2.25     1.80     0.81 <
   4  10   1     9.66     8.80     0.81 o
  -3  11   1    71.03    51.39     3.17 o
  -2  11   1    31.04    30.73     0.97 o
  -1  11   1    53.84    58.58     1.35 o
   0  11   1   201.38   199.71     3.36 o
   1  11   1    61.12    63.43     1.54 o
   2  11   1   204.07   194.17     2.36 o
  -8   0   2   173.49   158.75     3.80 o
  -7   0   2     1.29     2.25     1.09 <
  -6   0   2   282.91   306.01     4.20 o
  -5   0   2   283.61   230.68     2.75 o
  -4   0   2    35.56    34.54     1.50 o
  -3   0   2    12.90    13.23     0.86 o
  -2   0   2   132.16   119.02     2.92 o
  -1   0   2   284.37   288.39     4.00 o
   0   0   2   468.73   441.19     3.09 o
   2   0   2    53.02    67.28     2.10 o
   3   0   2 11107.90 10933.10    29.41 o
   4   0   2  1988.19  1920.45    11.37 o
   5   0   2    32.56    56.90     1.78 o
   6   0   2   163.24   157.44     2.97 o
   7   0   2    36.81    22.20     1.89 o
   8   0   2   105.24   108.85     3.08 o
  -8   1   2    18.86    22.60     1.07 o
  -7   1   2   405.69   467.72     4.06 o
  -6   1   2   720.73   765.18     4.15 o
  -5   1   2   435.44   434.51     2.75 o
  -4   1   2   477.72   482.66     3.42 o
  -3   1   2  1338.45  1327.32     5.56 o
  -2   1   2  4616.63  4214.58     9.88 o
  -1   1   2   360.57   305.26     2.59 o
   0   1   2  1668.95  1717.81     5.16 o
   1   1   2   823.40   790.70     3.83 o
   2   1   2    56.17    54.15     1.53 o
   3   1   2   330.49   399.08     3.31 o
   4   1   2  1357.84  1571.85     5.59 o
   5   1   2     6.65     8.60     0.68 o
   6   1   2     4.70    10.77     0.95 o
   7   1   2   135.07   162.59     2.70 o
   8   1   2   223.50   215.40     3.16 o
  -8   2   2    44.14    39.75     1.19 o
  -7   2   2   156.22   161.24     2.27 o
  -6   2   2    35.06    34.77     1.10 o
  -5   2   2     0.62     8.06     0.66 o
  -4   2   2   139.24   129.76     1.57 o
  -3   2   2   275.35   237.36     2.58 o
  -2   2   2   156.97   184.27     2.02 o
  -1   2   2 10289.10  9820.69    20.64 o
   0   2   2   620.28   612.80     4.65 o
   1   2   2  3557.48  3226.44     9.72 o
   2   2   2   201.65   205.29     2.53 o
   3   2   2   420.02   402.91     3.39 o
   4   2   2     9.30    11.97     0.60 o
   5   2   2    36.57    40.09     1.20 o
   6   2   2    41.94    51.08     1.47 o
   7   2   2    22.99    21.26     0.91 o
   8   2   2    21.96    22.99     1.38 o
  -8   3   2    11.91    12.00     0.88 o
  -7   3   2    81.42    82.11     1.58 o
  -6   3   2   118.76   114.47     1.84 o
  -5   3   2  1318.33  1295.88     4.78 o
  -4   3   2    92.05    78.92     1.15 o
  -3   3   2   291.95   320.24     2.89 o
  -2   3   2   652.90   676.17     5.08 o
  -1   3   2   233.74   295.48     2.86 o
   0   3   2    84.57    94.55     2.42 o
   1   3   2  5881.65  5464.69    14.27 o
   2   3   2    49.41    49.94     1.34 o
   3   3   2    43.63    36.68     1.06 o
   4   3   2    81.46    89.62     1.20 o
   5   3   2    23.17    23.65     0.95 o
   6   3   2    66.49    74.12     1.42 o
   7   3   2    56.89    59.46     1.22 o
   8   3   2   135.01   147.20     3.69 o
  -8   4   2    77.70    75.91     1.96 o
  -7   4   2   128.81   123.81     1.81 o
  -6   4   2    98.67   111.43     1.87 o
  -5   4   2    13.89    15.69     0.82 o
  -4   4   2  1487.30  1458.81     4.54 o
  -3   4   2   828.46   845.52     3.87 o
  -2   4   2  3473.05  3699.88    10.13 o
  -1   4   2     5.37     8.65     0.73 o
   0   4   2    57.34    94.11     2.06 o
   1   4   2   189.04   177.24     2.79 o
   2   4   2   609.66   692.69     4.00 o
   3   4   2   264.33   233.25     1.95 o
   4   4   2  2195.01  2137.37     6.29 o
   5   4   2   792.54   858.02     4.45 o
   6   4   2    75.82    79.82     1.43 o
   7   4   2    57.25    61.71     1.37 o
  -7   5   2     2.39     1.87     0.62 o
  -6   5   2   189.94   207.19     2.26 o
  -5   5   2  1348.58  1430.95     5.33 o
  -4   5   2   738.99   746.63     3.74 o
  -3   5   2    79.16    77.75     1.15 o
  -2   5   2   597.04   541.88     3.41 o
  -1   5   2  3658.36  3644.70    10.49 o
   0   5   2  1400.72  1344.98     8.29 o
   1   5   2   623.24   566.22     3.98 o
   2   5   2     4.48     5.91     0.61 o
   3   5   2   714.40   701.28     3.51 o
   4   5   2    49.75    48.00     1.16 o
   5   5   2   183.24   201.11     2.10 o
   6   5   2    16.10    16.39     0.98 o
   7   5   2   116.02   104.14     1.87 o
  -7   6   2     5.38     4.33     0.70 o
  -6   6   2    24.27    24.15     1.08 o
  -5   6   2   176.07   179.06     2.17 o
  -4   6   2    11.69    19.96     0.87 o
  -3   6   2     0.14    15.99     0.70 o
  -2   6   2  1609.17  1699.33     5.23 o
  -1   6   2     4.01     6.95     0.56 o
   0   6   2  1117.16  1072.64     4.62 o
   1   6   2     3.50     3.96     0.50 o
   2   6   2   121.11   122.00     1.33 o
   3   6   2    10.10     8.92     0.63 o
   4   6   2    16.58    19.48     0.99 o
   5   6   2    24.27    22.68     0.96 o
   6   6   2   106.39   122.81     2.18 o
   7   6   2    38.84    33.89     1.18 o
  -6   7   2     0.02     1.82     0.60 o
  -5   7   2   103.76    91.10     1.68 o
  -4   7   2    10.89    15.25     0.82 o
  -3   7   2   880.88   831.72     4.12 o
  -2   7   2   112.44   124.11     1.78 o
  -1   7   2    85.67    73.36     1.42 o
   0   7   2   101.35    92.66     1.54 o
   1   7   2     0.72    11.74     0.70 o
   2   7   2    71.70    72.10     1.29 o
   3   7   2   119.93   117.30     1.53 o
   4   7   2     9.06    20.39     0.93 o
   5   7   2     0.51    12.44     0.77 o
   6   7   2    13.82    14.89     1.00 o
  -6   8   2    63.87    60.20     1.41 o
  -5   8   2     5.18     4.75     0.68 o
  -4   8   2    50.45    42.69     1.24 o
  -3   8   2   225.67   199.19     2.16 o
  -2   8   2     2.20     4.36     0.66 o
  -1   8   2  1310.77  1270.56     6.42 o
   0   8   2   385.10   383.75     3.45 o
   1   8   2    74.05    67.58     1.58 o
   2   8   2    73.38    71.79     1.37 o
   3   8   2   492.72   469.57     3.06 o
   4   8   2    72.15    73.56     1.40 o
   5   8   2    66.59    69.34     1.51 o
   6   8   2   117.19    98.01     1.92 o
  -5   9   2   100.04    98.24     1.81 o
  -4   9   2   228.35   244.06     3.07 o
  -3   9   2   462.77   467.88     3.02 o
  -2   9   2    94.82    87.84     1.62 o
  -1   9   2   313.10   325.96     3.09 o
   0   9   2   625.73   658.87     4.13 o
   1   9   2   202.33   203.47     2.40 o
   2   9   2   299.72   285.81     3.00 o
   3   9   2    23.58    24.83     1.02 o
   4   9   2   104.94   105.57     1.81 o
   5   9   2     8.00     4.64     0.64 o
  -4  10   2    72.53    59.06     1.38 o
  -3  10   2    72.93    74.26     1.95 o
  -2  10   2    12.75    13.08     0.81 o
  -1  10   2   147.11   149.37     2.09 o
   0  10   2   166.35   166.94     2.14 o
   1  10   2   491.17   501.35     3.89 o
   2  10   2     0.46     4.90     0.65 o
   3  10   2    36.58    31.89     1.24 o
   4  10   2    17.14    19.16     0.98 o
  -3  11   2    12.01     7.36     1.13 o
  -2  11   2    37.06    34.34     1.00 o
  -1  11   2     4.94     4.49     0.60 o
   0  11   2     1.06     4.57     0.90 o
   1  11   2     7.89     8.34     0.68 o
   2  11   2    97.56    87.46     1.63 o
  -8   1   3    13.99    14.33     1.01 o
  -7   1   3   182.64   190.33     2.67 o
  -6   1   3   134.55   139.96     2.07 o
  -5   1   3    28.22    29.84     0.87 o
  -4   1   3    19.12    12.44     0.87 o
  -3   1   3   214.86   218.27     2.26 o
  -2   1   3  3784.78  3538.50     8.84 o
  -1   1   3   213.44   213.50     2.14 o
   0   1   3   490.69   442.86     3.03 o
   1   1   3  2715.92  2548.91     8.20 o
   2   1   3   157.61   165.03     3.25 o
   3   1   3   326.01   365.74     3.23 o
   4   1   3  1075.74  1118.36     5.12 o
   5   1   3   458.33   475.30     3.71 o
   6   1   3    15.72    21.00     1.14 o
   7   1   3     0.85     5.15     0.75 o
   8   1   3     9.84     9.44     0.77 o
  -8   2   3    36.63    36.02     1.15 o
  -7   2   3    39.13    39.06     1.29 o
  -6   2   3    81.69    85.57     1.60 o
  -5   2   3  1077.49  1078.02     4.53 o
  -4   2   3  1219.13  1237.78     4.45 o
  -3   2   3   207.41   161.57     1.93 o
  -2   2   3  3035.50  2807.18     7.77 o
  -1   2   3  4610.09  4127.45    10.36 o
   0   2   3 24617.60 24202.70    38.19 o
   1   2   3  5756.04  5527.59    11.09 o
   2   2   3  1804.15  1582.80     6.59 o
   3   2   3   442.14   442.94     3.51 o
   4   2   3    66.01    64.26     1.19 o
   5   2   3    94.77    92.90     1.77 o
   6   2   3     0.18     0.88     0.73 <
   7   2   3   132.31   125.74     1.69 o
   8   2   3     6.12     4.83     0.77 o
  -8   3   3     6.74     6.11     0.72 o
  -7   3   3     6.30     4.61     0.74 o
  -6   3   3     1.65     1.67     0.60 <
  -5   3   3   249.71   274.65     2.33 o
  -4   3   3   158.81   187.40     1.78 o
  -3   3   3   254.66   236.92     2.53 o
  -2   3   3   501.04   511.56     4.48 o
  -1   3   3  1192.66  1184.52     6.28 o
   0   3   3   233.94   191.72     3.07 o
   1   3   3    83.90    90.90     1.87 o
   2   3   3   636.63   590.00     3.76 o
   3   3   3   702.21   727.51     4.23 o
   4   3   3   467.18   470.77     2.97 o
   5   3   3   264.39   281.52     2.69 o
   6   3   3   304.72   344.04     3.07 o
   7   3   3    35.04    40.34     1.08 o
   8   3   3     7.91    15.27     1.43 o
  -8   4   3     9.99     8.61     0.93 o
  -7   4   3    72.48    71.46     1.34 o
  -6   4   3    35.56    33.01     1.11 o
  -5   4   3   217.11   215.37     2.16 o
  -4   4   3    32.79    33.60     0.83 o
  -3   4   3   978.73  1016.59     4.39 o
  -2   4   3   757.05   736.33     4.56 o
  -1   4   3   377.83   406.60     3.95 o
   0   4   3  1717.31  1786.30    10.06 o
   1   4   3    53.61    51.94     1.61 o
   2   4   3   202.82   225.61     2.61 o
   3   4   3    43.96    36.83     0.87 o
   4   4   3  1017.61  1027.04     4.75 o
   5   4   3     6.63    11.91     0.84 o
   6   4   3   543.64   602.80     4.11 o
   7   4   3    11.06    14.33     0.87 o
  -7   5   3    43.29    43.41     1.33 o
  -6   5   3   113.15   110.78     1.80 o
  -5   5   3   159.63   183.03     2.08 o
  -4   5   3   188.75   197.61     1.96 o
  -3   5   3   834.44   850.62     3.46 o
  -2   5   3  4156.53  4165.80     8.55 o
  -1   5   3    78.79    88.62     2.07 o
   0   5   3   431.93   411.93     3.70 o
   1   5   3   778.39   843.08     5.00 o
   2   5   3    89.52    98.75     1.35 o
   3   5   3    73.56    64.14     1.13 o
   4   5   3    70.87    89.06     1.55 o
   5   5   3   900.93   992.35     4.85 o
   6   5   3    86.22    88.37     1.82 o
   7   5   3     1.08     3.43     0.76 o
  -7   6   3     5.65     3.96     0.65 o
  -6   6   3    65.33    67.36     1.49 o
  -5   6   3    68.76    64.58     1.40 o
  -4   6   3  1524.10  1549.13     5.39 o
  -3   6   3  1503.49  1416.33     4.94 o
  -2   6   3    45.61    42.00     0.88 o
  -1   6   3    12.68    25.45     0.79 o
   0   6   3   875.93   826.66     4.06 o
   1   6   3   472.79   477.09     2.85 o
   2   6   3  1715.94  1768.52     5.03 o
   3   6   3   175.95   179.64     1.85 o
   4   6   3   264.93   274.21     2.85 o
   5   6   3   101.05   119.60     1.81 o
   6   6   3     0.28     0.54     0.64 <
   7   6   3     6.39    10.96     0.89 o
  -6   7   3    53.00    52.94     1.32 o
  -5   7   3     9.92     9.90     0.83 o
  -4   7   3   131.27   136.49     1.84 o
  -3   7   3     2.83     1.83     0.54 o
  -2   7   3     2.68     3.01     0.59 o
  -1   7   3    15.70    25.58     0.94 o
   0   7   3   597.37   545.21     3.59 o
   1   7   3   540.16   538.91     3.48 o
   2   7   3    45.46    38.31     1.00 o
   3   7   3     4.90     9.53     0.61 o
   4   7   3    31.81    41.26     1.16 o
   5   7   3    82.22    95.19     1.53 o
   6   7   3    75.16    79.83     1.61 o
  -6   8   3    77.09    63.63     1.56 o
  -5   8   3    48.35    40.53     1.10 o
  -4   8   3    44.00    45.06     1.29 o
  -3   8   3   938.14   929.17     4.66 o
  -2   8   3   585.64   572.83     3.69 o
  -1   8   3   538.54   523.81     4.14 o
   0   8   3   557.89   524.17     3.86 o
   1   8   3   642.59   646.82     4.61 o
   2   8   3   279.83   297.50     2.77 o
   3   8   3   104.27   115.42     1.74 o
   4   8   3    91.74    90.68     1.63 o
   5   8   3    74.31    74.90     1.48 o
   6   8   3     0.46     2.30     0.67 o
  -5   9   3    45.08    42.05     1.28 o
  -4   9   3    72.62    77.59     1.82 o
  -3   9   3   135.97   129.15     1.72 o
  -2   9   3    13.45    15.82     0.90 o
  -1   9   3    97.93    98.87     1.81 o
   0   9   3   188.41   215.60     2.34 o
   1   9   3     2.46     2.22     0.65 o
   2   9   3   125.11   113.31     1.86 o
   3   9   3     1.86     8.51     0.83 o
   4   9   3     5.37     6.84     0.75 o
   5   9   3     0.04    -0.11     0.63 <
  -4  10   3    40.46    37.38     1.13 o
  -3  10   3    76.08    72.01     1.91 o
  -2  10   3    17.20    13.25     0.74 o
  -1  10   3    52.76    54.62     1.39 o
   0  10   3    14.30    15.47     0.90 o
   1  10   3     9.70    11.86     0.85 o
   2  10   3    11.47    10.38     0.77 o
   3  10   3     0.78     0.22     0.60 <
   4  10   3     1.18     2.23     0.59 o
  -3  11   3    42.07    22.81     2.32 o
  -2  11   3     1.34     1.27     0.51 <
  -1  11   3    23.17    30.92     1.03 o
   0  11   3     9.71     9.15     0.97 o
   1  11   3    34.41    32.84     1.02 o
   2  11   3    30.28    28.00     0.99 o
  -8   0   4    55.05    46.50     2.27 o
  -7   0   4     4.57     3.57     1.12 o
  -6   0   4   634.98   605.09     5.53 o
  -5   0   4   161.67   143.48     2.29 o
  -4   0   4  3090.53  3281.77    11.67 o
  -3   0   4   257.54   227.04     3.11 o
  -2   0   4    51.43    59.32     1.98 o
  -1   0   4    47.46    53.24     2.06 o
   0   0   4  3974.23  3805.13     9.70 o
   1   0   4  1489.94  1540.96     9.43 o
   2   0   4  4428.73  4195.05    18.44 o
   3   0   4  1770.94  1632.86    12.55 o
   4   0   4   344.07   356.42     5.75 o
   5   0   4   372.83   425.88     5.04 o
   6   0   4   925.10  1033.39    10.31 o
   7   0   4     5.47     9.60     1.41 o
   8   0   4   274.34   249.92     5.02 o
  -8   1   4    46.00    53.16     1.42 o
  -7   1   4     0.70     2.08     0.78 <
  -6   1   4    37.32    33.82     1.13 o
  -5   1   4    33.52    42.09     0.98 o
  -4   1   4    32.38    38.04     1.21 o
  -3   1   4   129.97   114.99     1.58 o
  -2   1   4    12.97    30.77     1.18 o
  -1   1   4 11413.80 10741.60    14.76 o
   0   1   4   504.88   418.05     2.93 o
   1   1   4  2563.55  2304.90     6.68 o
   2   1   4   498.71   507.18     5.08 o
   3   1   4    27.09    36.68     1.35 o
   4   1   4   173.56   176.68     2.15 o
   5   1   4    80.09    75.14     1.85 o
   6   1   4    49.84    41.32     1.45 o
   7   1   4     0.51     3.80     0.85 o
   8   1   4     1.47     3.53     0.62 o
  -8   2   4    18.86    19.78     1.03 o
  -7   2   4    83.59    75.43     1.71 o
  -6   2   4   399.92   419.25     3.40 o
  -5   2   4   332.87   353.79     2.63 o
  -4   2   4   474.41   505.19     3.12 o
  -3   2   4   404.58   415.70     3.30 o
  -2   2   4  1145.19  1181.93     5.22 o
  -1   2   4  1208.61  1207.33     5.48 o
   0   2   4  6203.76  6085.45    15.34 o
   1   2   4   619.28   589.25     3.77 o
   2   2   4  2352.79  2264.68     7.83 o
   3   2   4    17.82    22.02     1.03 o
   4   2   4   960.05  1032.76     4.78 o
   5   2   4   206.35   229.96     2.67 o
   6   2   4     1.94     2.15     0.68 o
   7   2   4    20.28    20.44     0.85 o
   8   2   4     3.13     3.27     0.66 o
  -8   3   4    32.23    27.04     1.12 o
  -7   3   4     0.49     2.44     0.68 o
  -6   3   4    45.63    44.04     1.10 o
  -5   3   4   603.71   635.93     3.65 o
  -4   3   4   236.30   275.20     2.18 o
  -3   3   4   895.86   901.70     5.16 o
  -2   3   4  2847.74  2691.18    10.37 o
  -1   3   4  4388.80  4358.44    14.50 o
   0   3   4  1969.28  1946.16     8.67 o
   1   3   4   694.82   637.66     4.63 o
   2   3   4   200.36   234.31     2.52 o
   3   3   4   578.88   579.41     4.39 o
   4   3   4   296.52   316.72     2.42 o
   5   3   4   291.61   296.43     2.83 o
   6   3   4    38.61    52.72     1.38 o
   7   3   4    15.23    14.02     0.79 o
   8   3   4    22.43    23.74     2.54 o
  -8   4   4    67.42    54.70     1.59 o
  -7   4   4    25.04    21.73     0.88 o
  -6   4   4    28.60    25.78     1.05 o
  -5   4   4   737.49   745.07     4.21 o
  -4   4   4   507.70   501.25     2.79 o
  -3   4   4   235.05   285.15     2.23 o
  -2   4   4   325.18   290.38     3.10 o
  -1   4   4  4633.30  4568.60    15.01 o
   0   4   4    31.26    31.35     1.31 o
   1   4   4   221.57   222.56     3.06 o
   2   4   4   155.60   128.38     1.77 o
   3   4   4   861.22   881.23     4.09 o
   4   4   4   660.09   672.74     3.89 o
   5   4   4   461.68   493.29     3.61 o
   6   4   4   134.34   162.10     2.20 o
   7   4   4   337.42   380.81     3.36 o
  -7   5   4    14.71    13.28     0.71 o
  -6   5   4    57.47    57.95     1.45 o
  -5   5   4   100.51   107.52     1.67 o
  -4   5   4    44.08    38.82     0.92 o
  -3   5   4   238.10   206.82     1.86 o
  -2   5   4  2296.57  2202.67     6.50 o
  -1   5   4   297.37   253.56     3.28 o
   0   5   4    49.87    24.95     1.14 o
   1   5   4   476.98   439.94     3.91 o
   2   5   4   364.55   336.31     2.32 o
   3   5   4   340.04   338.73     2.53 o
   4   5   4  1402.19  1415.47     5.63 o
   5   5   4    46.90    54.91     1.37 o
   6   5   4    10.11    14.43     0.93 o
   7   5   4     0.09     1.87     0.64 <
  -7   6   4    13.82    12.55     0.75 o
  -6   6   4    90.62    85.11     1.55 o
  -5   6   4    52.88    48.16     1.25 o
  -4   6   4   200.57   199.40     2.20 o
  -3   6   4     6.40    10.72     0.63 o
  -2   6   4     3.99     3.01     0.44 o
  -1   6   4   570.38   660.72     3.40 o
   0   6   4     0.81    14.99     0.65 o
   1   6   4   615.19   601.38     3.24 o
   2   6   4    22.34    33.57     0.84 o
   3   6   4   114.52   120.93     1.54 o
   4   6   4   136.39   147.55     2.07 o
   5   6   4   414.80   459.71     3.62 o
   6   6   4     9.57    12.70     0.90 o
   7   6   4    39.96    43.86     1.57 o
  -6   7   4     2.50     3.09     0.74 o
  -5   7   4     4.17     3.49     0.75 o
  -4   7   4    84.68    84.25     1.66 o
  -3   7   4   281.72   305.08     2.90 o
  -2   7   4   522.62   535.15     3.45 o
  -1   7   4   314.91   315.81     2.78 o
   0   7   4    33.67    40.34     1.08 o
   1   7   4    83.25    84.10     1.45 o
   2   7   4     1.81     2.06     0.49 o
   3   7   4   177.61   180.21     1.89 o
   4   7   4   211.24   204.67     2.22 o
   5   7   4     0.21     3.88     0.64 o
   6   7   4     0.08     2.30     0.59 o
  -6   8   4   226.17   216.55     3.68 o
  -5   8   4    13.78    13.80     0.85 o
  -4   8   4     0.55     1.82     0.72 <
  -3   8   4   198.21   190.15     2.24 o
  -2   8   4     1.90     7.47     0.69 o
  -1   8   4   288.90   268.33     3.03 o
   0   8   4  1506.59  1499.02     6.49 o
   1   8   4   176.21   176.86     2.17 o
   2   8   4   331.00   317.43     2.89 o
   3   8   4    41.36    37.21     1.19 o
   4   8   4     7.23     6.10     0.71 o
   5   8   4     0.25     1.46     0.53 <
   6   8   4     1.86     0.89     0.69 <
  -5   9   4    72.33    57.82     1.41 o
  -4   9   4   293.39   247.04     3.03 o
  -3   9   4     1.13     2.98     0.57 o
  -2   9   4    59.80    69.21     1.52 o
  -1   9   4   429.22   410.26     3.76 o
   0   9   4   713.33   663.18     4.01 o
   1   9   4    13.31    13.05     0.79 o
   2   9   4    60.97    62.54     1.44 o
   3   9   4   844.76   856.66     4.36 o
   4   9   4   130.80   124.50     1.92 o
   5   9   4    55.78    54.88     1.50 o
  -4  10   4    27.13    17.15     0.93 o
  -3  10   4    15.13    13.11     1.00 o
  -2  10   4     1.90     1.13     0.58 <
  -1  10   4    37.56    41.45     1.16 o
   0  10   4     1.29     2.45     0.61 o
   1  10   4    45.15    50.16     1.34 o
   2  10   4     8.87     8.21     0.78 o
   3  10   4    18.26    16.38     0.81 o
   4  10   4   107.61    97.47     2.08 o
  -2  11   4    33.92    30.05     0.94 o
  -1  11   4   100.75   101.30     1.84 o
   0  11   4    49.69    44.69     1.65 o
   1  11   4    22.72    20.99     0.95 o
   2  11   4     0.73     1.33     0.48 <
  -8   1   5    37.65    41.04     1.34 o
  -7   1   5    88.81    92.23     1.81 o
  -6   1   5     8.85     8.73     0.74 o
  -5   1   5   819.96   802.64     3.68 o
  -4   1   5  2178.31  2166.19     7.24 o
  -3   1   5   363.29   361.14     2.78 o
  -2   1   5    42.98    43.67     1.39 o
  -1   1   5  4133.10  4066.34     9.41 o
   0   1   5  1798.47  1619.53     6.13 o
   1   1   5  1539.71  1481.38     6.34 o
   2   1   5  3085.47  3012.02    12.44 o
   3   1   5   894.24   997.05     6.81 o
   4   1   5     0.73     3.50     0.52 o
   5   1   5   107.57   128.27     2.33 o
   6   1   5     0.38     1.76     0.74 <
   7   1   5    83.38    93.32     1.91 o
   8   1   5    37.32    42.68     1.32 o
  -8   2   5    18.04    19.26     0.93 o
  -7   2   5    53.17    61.96     1.58 o
  -6   2   5     1.74     4.48     0.78 o
  -5   2   5   850.70   843.66     3.78 o
  -4   2   5     0.41     4.19     0.55 o
  -3   2   5    91.82    72.35     1.28 o
  -2   2   5  4788.05  4542.47    11.87 o
  -1   2   5   312.79   279.86     2.49 o
   0   2   5  5362.93  4904.17    13.54 o
   1   2   5  4344.61  3877.30    11.05 o
   2   2   5     7.19     8.99     0.66 o
   3   2   5  2146.05  2197.34    10.30 o
   4   2   5   367.28   316.40     2.70 o
   5   2   5   618.40   629.55     4.89 o
   6   2   5   281.74   299.13     3.12 o
   7   2   5     4.11     3.15     0.57 o
   8   2   5     2.81     3.94     0.78 o
  -8   3   5    29.69    31.30     1.17 o
  -7   3   5   251.65   265.40     2.90 o
  -6   3   5    40.39    35.35     1.09 o
  -5   3   5   643.99   628.00     3.91 o
  -4   3   5   316.63   277.20     2.45 o
  -3   3   5  5163.88  5263.86    11.38 o
  -2   3   5    68.77    46.98     1.30 o
  -1   3   5   684.86   600.77     4.73 o
   0   3   5    14.22    16.91     0.92 o
   1   3   5  1983.25  1778.66     7.82 o
   2   3   5   305.60   313.20     2.92 o
   3   3   5   355.29   376.57     3.60 o
   4   3   5   108.48    96.09     1.43 o
   5   3   5     0.48     6.01     0.74 o
   6   3   5     6.68     9.22     0.77 o
   7   3   5    26.00    29.79     1.02 o
  -8   4   5     4.67     4.61     0.73 o
  -7   4   5     3.27     2.01     0.61 o
  -6   4   5   140.20   145.81     1.97 o
  -5   4   5   312.77   329.43     2.91 o
  -4   4   5    74.72    93.34     1.34 o
  -3   4   5     7.14    10.98     0.54 o
  -2   4   5  1524.00  1584.63     7.85 o
  -1   4   5   173.04   167.99     3.23 o
   0   4   5   234.45   206.11     2.93 o
   1   4   5  1673.74  1654.58     7.31 o
   2   4   5   298.32   288.45     2.77 o
   3   4   5     5.80     6.60     0.54 o
   4   4   5    77.79    74.32     1.35 o
   5   4   5    76.16    86.49     1.53 o
   6   4   5    13.27    15.64     0.89 o
   7   4   5     1.06     3.53     0.77 o
  -7   5   5    13.07    12.62     0.65 o
  -6   5   5   176.76   184.05     2.33 o
  -5   5   5   138.56   135.50     1.85 o
  -4   5   5    67.53    65.69     1.21 o
  -3   5   5   157.10   178.45     1.69 o
  -2   5   5    48.80    79.09     1.32 o
  -1   5   5  1198.90  1291.77     6.76 o
   0   5   5   131.81   128.44     2.35 o
   1   5   5  1051.35  1112.75     6.30 o
   2   5   5    85.25    94.64     1.32 o
   3   5   5    69.45    68.20     1.21 o
   4   5   5   260.67   263.87     2.66 o
   5   5   5    16.80    17.90     0.91 o
   6   5   5    58.73    66.91     1.67 o
   7   5   5     4.55     6.67     0.74 o
  -7   6   5     1.47     3.24     0.63 o
  -6   6   5   173.82   176.07     2.01 o
  -5   6   5     6.60     6.75     0.73 o
  -4   6   5     2.06     5.42     0.68 o
  -3   6   5   102.49    88.50     1.29 o
  -2   6   5   315.10   313.87     2.22 o
  -1   6   5  2388.26  2383.87     6.70 o
   0   6   5  2351.04  2307.02     6.36 o
   1   6   5    54.70    73.62     1.20 o
   2   6   5   562.35   511.50     2.89 o
   3   6   5   124.94   113.84     1.56 o
   4   6   5   495.02   508.36     3.83 o
   5   6   5   451.71   469.78     3.86 o
   6   6   5   105.69   107.88     2.00 o
   7   6   5     2.29     4.71     0.78 o
  -6   7   5   142.37   133.54     2.21 o
  -5   7   5   142.04   145.20     2.14 o
  -4   7   5   343.85   343.45     3.08 o
  -3   7   5    41.57    59.05     1.34 o
  -2   7   5   620.69   599.20     3.52 o
  -1   7   5   475.59   447.71     3.84 o
   0   7   5   298.92   309.12     2.83 o
   1   7   5   335.27   349.86     2.78 o
   2   7   5    22.08    27.62     0.94 o
   3   7   5    82.50    81.31     1.46 o
   4   7   5     0.62     6.07     0.75 o
   5   7   5   173.39   180.71     2.14 o
   6   7   5     0.87     1.44     0.55 <
  -6   8   5    61.81    64.82     2.16 o
  -5   8   5   219.62   188.51     2.31 o
  -4   8   5    19.36    17.82     0.95 o
  -3   8   5    48.22    50.19     1.25 o
  -2   8   5     1.08     3.71     0.63 o
  -1   8   5    11.01     9.04     0.79 o
   0   8   5   164.66   184.20     2.28 o
   1   8   5   343.66   308.27     2.84 o
   2   8   5   200.03   183.68     2.23 o
   3   8   5    32.65    33.34     1.14 o
   4   8   5   101.71    98.52     1.68 o
   5   8   5     1.77     1.77     0.48 o
  -5   9   5    28.91    23.77     1.11 o
  -4   9   5     1.27     2.33     0.73 o
  -3   9   5     7.51     4.21     0.58 o
  -2   9   5    57.29    60.78     1.45 o
  -1   9   5    65.99    74.88     1.72 o
   0   9   5     0.02    10.37     0.82 o
   1   9   5     8.90    10.52     0.80 o
   2   9   5     0.47    10.31     0.89 o
   3   9   5    78.22    90.93     1.66 o
   4   9   5     0.75     4.58     0.62 o
   5   9   5    60.05    60.45     1.68 o
  -4  10   5     4.28     6.29     0.79 o
  -3  10   5     1.54     2.34     0.79 <
  -2  10   5     1.96     4.74     0.62 o
  -1  10   5    28.57    34.38     1.06 o
   0  10   5   195.65   210.48     2.35 o
   1  10   5   168.75   173.14     2.30 o
   2  10   5   148.95   146.49     2.06 o
   3  10   5    57.29    56.13     1.37 o
   4  10   5    68.20    59.73     1.64 o
  -2  11   5     5.41     4.32     0.50 o
  -1  11   5    58.13    57.95     1.29 o
   0  11   5    24.28    30.70     1.22 o
   1  11   5     0.82     2.01     0.55 o
   2  11   5    16.88    12.28     0.70 o
  -8   0   6    10.93    11.47     1.10 o
  -7   0   6   513.79   557.49     5.66 o
  -6   0   6    35.20    30.08     1.70 o
  -5   0   6    68.67    69.95     1.93 o
  -4   0   6   393.99   439.67     4.97 o
  -3   0   6     5.47    19.42     1.03 o
  -2   0   6    71.01    64.03     2.47 o
  -1   0   6 10658.10 10191.10    30.88 o
   0   0   6   867.99   905.89     4.38 o
   1   0   6   994.27   944.34     5.93 o
   2   0   6   680.64   700.22     7.74 o
   3   0   6  8653.13  9165.26    34.72 o
   4   0   6    42.23    46.65     2.01 o
   5   0   6   131.75   145.76     3.48 o
   6   0   6     0.25     2.57     1.33 <
   7   0   6     2.71     1.58     1.51 <
   8   0   6     6.03     3.03     0.91 o
  -8   1   6     0.28     0.38     0.59 <
  -7   1   6   136.02   136.40     2.04 o
  -6   1   6     0.26     2.01     0.69 <
  -5   1   6    11.29    14.93     0.76 o
  -4   1   6    39.57    39.72     1.08 o
  -3   1   6   502.83   532.46     3.92 o
  -2   1   6   971.20   915.67     7.27 o
  -1   1   6  9391.18  8859.08    15.13 o
   0   1   6 10686.30 10440.50    15.61 o
   1   1   6  3545.88  3362.97    10.15 o
   2   1   6  6159.80  5834.04    28.85 o
   3   1   6  2160.99  2223.61    12.22 o
   4   1   6  1066.20  1127.24     6.54 o
   5   1   6   309.31   327.62     3.89 o
   6   1   6    62.94    78.37     1.79 o
   7   1   6   157.49   205.34     2.84 o
   8   1   6    77.54    81.77     1.62 o
  -8   2   6     5.53     4.18     0.74 o
  -7   2   6     9.14     8.21     0.84 o
  -6   2   6   296.70   283.60     2.72 o
  -5   2   6   542.33   529.62     3.20 o
  -4   2   6    48.50    51.64     1.09 o
  -3   2   6   594.11   604.74     3.61 o
  -2   2   6    89.07    97.06     1.93 o
  -1   2   6 17184.30 16824.50    24.40 o
   0   2   6  4927.23  4733.76    12.04 o
   1   2   6    34.57    45.52     1.34 o
   2   2   6   319.45   354.17     2.81 o
   3   2   6   137.91   141.38     3.15 o
   4   2   6    48.87    54.35     1.41 o
   5   2   6   180.88   203.20     2.87 o
   6   2   6     0.99     0.77     0.73 <
   7   2   6     5.74     5.40     0.57 o
   8   2   6     4.60     8.18     1.07 o
  -8   3   6    12.21    12.07     0.85 o
  -7   3   6     1.08     3.54     0.70 o
  -6   3   6    14.91    14.99     0.79 o
  -5   3   6    65.66    64.54     1.34 o
  -4   3   6   679.45   721.55     3.97 o
  -3   3   6     0.30     8.95     0.73 o
  -2   3   6  1426.08  1544.69     6.80 o
  -1   3   6   438.77   415.67     3.81 o
   0   3   6    42.94    31.58     0.99 o
   1   3   6   459.73   448.07     3.71 o
   2   3   6    37.41    30.63     1.06 o
   3   3   6   390.81   421.46     3.57 o
   4   3   6   836.29   842.17     4.23 o
   5   3   6    16.21    21.56     1.14 o
   6   3   6    73.47    80.44     1.87 o
   7   3   6    28.41    33.62     1.06 o
  -8   4   6    45.20    33.42     1.28 o
  -7   4   6    58.25    51.31     1.26 o
  -6   4   6   623.62   665.00     3.82 o
  -5   4   6   368.30   381.33     3.14 o
  -4   4   6    60.46    55.78     1.10 o
  -3   4   6    26.19    40.31     0.78 o
  -2   4   6  3979.22  4150.82    12.69 o
  -1   4   6   297.13   254.53     3.55 o
   0   4   6    21.52    15.01     0.96 o
   1   4   6   773.04   795.00     4.32 o
   2   4   6   178.96   167.86     2.38 o
   3   4   6   186.16   182.39     1.90 o
   4   4   6     0.28    -0.49     0.53 <
   5   4   6   259.21   290.77     3.06 o
   6   4   6   297.71   323.99     3.06 o
   7   4   6    22.70    23.54     1.05 o
  -7   5   6     0.40     0.86     0.47 <
  -6   5   6     1.95     3.42     0.63 o
  -5   5   6    72.29    73.30     1.48 o
  -4   5   6    16.40    15.32     0.73 o
  -3   5   6   346.21   348.22     2.44 o
  -2   5   6    39.50    41.08     0.88 o
  -1   5   6    30.60    20.90     0.95 o
   0   5   6  2746.68  2777.28     9.67 o
   1   5   6  1218.11  1247.57     5.64 o
   2   5   6   815.55   795.07     3.75 o
   3   5   6   823.37   833.85     4.10 o
   4   5   6   550.01   579.41     3.98 o
   5   5   6    89.26   109.86     2.00 o
   6   5   6   123.40   134.49     2.21 o
   7   5   6   176.99   200.26     3.12 o
  -7   6   6    46.19    36.16     1.07 o
  -6   6   6     0.43     0.84     0.59 <
  -5   6   6     3.58     4.30     0.68 o
  -4   6   6   118.59   113.59     1.82 o
  -3   6   6  1124.56  1113.16     4.88 o
  -2   6   6    16.79    22.11     0.75 o
  -1   6   6   293.62   308.41     2.68 o
   0   6   6   521.67   558.42     2.95 o
   1   6   6     0.34     6.30     0.55 o
   2   6   6     0.18     7.63     0.59 o
   3   6   6   124.61   117.87     1.62 o
   4   6   6   555.52   618.87     4.64 o
   5   6   6     1.21     7.23     0.83 o
   6   6   6    32.79    39.54     1.38 o
   7   6   6     2.55     2.28     0.79 <
  -6   7   6     0.01     2.49     0.69 o
  -5   7   6     7.32     7.97     0.76 o
  -4   7   6     1.19     2.83     0.70 o
  -3   7   6    11.83    12.80     0.73 o
  -2   7   6   674.32   658.67     3.82 o
  -1   7   6     1.12     4.27     0.62 o
   0   7   6    13.12    22.28     0.91 o
   1   7   6   213.70   202.51     2.17 o
   2   7   6    31.16    32.18     1.09 o
   3   7   6     3.29     7.41     0.73 o
   4   7   6    12.33    13.57     0.89 o
   5   7   6    21.08    21.56     0.89 o
   6   7   6    16.24    14.77     0.89 o
  -6   8   6   261.49   239.69     3.21 o
  -5   8   6     0.51     0.31     0.74 <
  -4   8   6   140.29   137.40     2.32 o
  -3   8   6   185.13   209.46     2.54 o
  -2   8   6     9.26    14.83     0.75 o
  -1   8   6    44.89    46.77     1.42 o
   0   8   6  1327.76  1327.60     5.95 o
   1   8   6   272.06   272.89     2.67 o
   2   8   6     5.68     5.64     0.73 o
   3   8   6    21.44    21.74     1.01 o
   4   8   6    28.25    28.01     1.08 o
   5   8   6    10.83     8.26     0.62 o
  -5   9   6    67.69    56.70     1.37 o
  -4   9   6    63.05    48.53     1.32 o
  -3   9   6    49.09    39.02     1.09 o
  -2   9   6   603.68   589.96     4.42 o
  -1   9   6    30.20    25.89     1.14 o
   0   9   6   493.12   519.42     3.76 o
   1   9   6    73.21    63.41     1.46 o
   2   9   6   513.53   512.46     4.04 o
   3   9   6   234.95   238.65     2.41 o
   4   9   6    13.62    16.65     0.80 o
   5   9   6   111.30   120.62     3.52 o
  -4  10   6    54.58    46.01     1.49 o
  -3  10   6    81.04    76.18     1.86 o
  -2  10   6    83.44    82.93     1.65 o
  -1  10   6     2.19     2.32     0.58 o
   0  10   6    75.56    87.19     1.56 o
   1  10   6    63.58    69.08     1.52 o
   2  10   6   223.21   233.98     2.72 o
   3  10   6    47.24    47.14     1.24 o
   4  10   6    18.51    19.85     1.02 o
  -2  11   6    12.39     9.89     0.65 o
  -1  11   6    23.18    21.23     0.84 o
   0  11   6   128.52   126.27     2.23 o
   1  11   6     8.93     9.05     0.71 o
   2  11   6    18.01    16.03     0.84 o
  -8   1   7     0.70    -0.25     0.60 <
  -7   1   7    52.29    52.38     1.38 o
  -6   1   7    14.94    14.78     0.93 o
  -5   1   7   201.21   184.96     1.98 o
  -4   1   7    19.84    32.00     1.04 o
  -3   1   7    28.03    39.58     1.17 o
  -2   1   7    62.15    91.03     1.85 o
  -1   1   7 16323.80 15456.30    23.85 o
   0   1   7     3.97    14.19     0.67 o
   1   1   7  2130.56  2006.78     7.72 o
   2   1   7  1040.55  1193.83     8.55 o
   3   1   7   115.47   153.77     3.78 o
   4   1   7   798.55   809.97     6.41 o
   5   1   7     0.61     3.79     0.87 o
   6   1   7     1.41     1.19     0.64 <
   7   1   7    40.20    42.23     1.42 o
   8   1   7     0.01     1.45     0.59 <
  -8   2   7    28.94    24.74     1.23 o
  -7   2   7     1.43     0.32     0.70 <
  -6   2   7   334.53   320.54     2.61 o
  -5   2   7   372.67   343.41     2.80 o
  -4   2   7  2326.77  2285.94     6.36 o
  -3   2   7   101.11    71.70     1.40 o
  -2   2   7   150.94   208.37     2.78 o
  -1   2   7  1826.01  1682.34     6.89 o
   0   2   7    23.41    25.78     1.21 o
   1   2   7     9.25    18.88     0.86 o
   2   2   7   971.75   985.28     5.69 o
   3   2   7   399.92   456.44     4.42 o
   4   2   7  1683.32  1762.82     9.00 o
   5   2   7   324.64   367.75     4.26 o
   6   2   7    68.19    82.56     1.89 o
   7   2   7    33.60    47.11     1.25 o
   8   2   7    89.36   111.22     3.85 o
  -8   3   7     0.52     1.28     0.64 <
  -7   3   7    30.55    23.52     1.01 o
  -6   3   7   116.92   108.44     1.70 o
  -5   3   7   213.48   232.14     2.51 o
  -4   3   7    83.73    64.82     1.34 o
  -3   3   7   352.33   322.99     3.59 o
  -2   3   7   206.72   286.78     3.18 o
  -1   3   7  3138.81  3036.80     9.65 o
   0   3   7   154.89   125.09     1.85 o
   1   3   7  1054.24   996.85     6.22 o
   2   3   7    24.52    28.98     1.11 o
   3   3   7     5.84    13.35     0.67 o
   4   3   7    75.40    99.40     1.75 o
   5   3   7   529.62   559.90     5.34 o
   6   3   7     3.74     3.18     0.77 o
   7   3   7    39.35    42.39     1.25 o
  -8   4   7     3.68     0.07     0.79 <
  -7   4   7   104.62    89.22     1.62 o
  -6   4   7    48.87    50.47     1.22 o
  -5   4   7    25.12    24.20     0.92 o
  -4   4   7    79.05    80.40     1.33 o
  -3   4   7   138.26   152.57     1.47 o
  -2   4   7  1022.46  1110.33     5.97 o
  -1   4   7    10.49     9.31     0.78 o
   0   4   7   316.64   367.27     3.19 o
   1   4   7   583.21   622.29     4.47 o
   2   4   7   713.10   820.69     5.24 o
   3   4   7   204.98   220.39     2.02 o
   4   4   7    26.47    30.82     1.00 o
   5   4   7   343.89   393.62     3.58 o
   6   4   7     0.51     4.39     0.70 o
   7   4   7    22.41    24.54     1.04 o
  -7   5   7     4.93     3.61     0.54 o
  -6   5   7    62.28    62.51     1.41 o
  -5   5   7   113.62   123.67     2.05 o
  -4   5   7   448.48   466.93     3.54 o
  -3   5   7   126.91   147.24     1.60 o
  -2   5   7   216.39   235.77     1.99 o
  -1   5   7   265.53   273.74     2.45 o
   0   5   7   498.15   469.88     3.85 o
   1   5   7   439.48   428.07     2.82 o
   2   5   7   273.37   281.22     2.22 o
   3   5   7   102.93   105.79     1.56 o
   4   5   7  1216.65  1256.99     6.10 o
   5   5   7    65.19    75.84     1.71 o
   6   5   7     3.88     7.09     0.73 o
   7   5   7    13.72    17.48     0.96 o
  -7   6   7     1.16     1.24     0.73 <
  -6   6   7    90.77    90.93     1.54 o
  -5   6   7   108.98   104.24     1.65 o
  -4   6   7   246.62   224.18     2.36 o
  -3   6   7    10.00    13.68     0.78 o
  -2   6   7     6.84    10.81     0.60 o
  -1   6   7    33.30    35.87     0.86 o
   0   6   7   105.06    96.40     1.26 o
   1   6   7   160.78   185.20     1.84 o
   2   6   7   703.23   717.69     4.28 o
   3   6   7   362.80   350.45     3.13 o
   4   6   7   215.96   237.97     2.61 o
   5   6   7     1.54     1.82     0.62 <
   6   6   7   109.07   128.18     2.18 o
  -6   7   7     6.52     7.04     0.72 o
  -5   7   7   164.62   172.31     2.09 o
  -4   7   7   365.48   339.00     3.04 o
  -3   7   7   167.39   173.15     2.20 o
  -2   7   7   617.72   635.11     3.86 o
  -1   7   7   136.09   151.69     2.11 o
   0   7   7  1012.10   921.01     4.74 o
   1   7   7     2.06     5.01     0.60 o
   2   7   7   171.85   159.64     2.05 o
   3   7   7    10.28    13.75     0.94 o
   4   7   7   276.81   278.75     2.75 o
   5   7   7    21.22    20.45     0.87 o
   6   7   7    11.69    13.79     0.97 o
  -6   8   7     3.60     4.82     0.93 o
  -5   8   7    17.58    14.03     0.94 o
  -4   8   7   106.26    89.64     1.88 o
  -3   8   7   151.58   128.18     1.90 o
  -2   8   7   253.34   241.72     2.34 o
  -1   8   7    51.39    45.87     1.36 o
   0   8   7   451.02   413.21     3.50 o
   1   8   7     4.69     6.60     0.68 o
   2   8   7     2.05     2.57     0.74 o
   3   8   7   138.31   132.10     2.04 o
   4   8   7   112.05   124.46     1.87 o
   5   8   7    23.25    28.34     0.96 o
  -5   9   7    79.16    67.74     1.56 o
  -4   9   7     0.07    -0.34     0.66 <
  -3   9   7     0.97     1.56     0.58 <
  -2   9   7   128.11   126.64     2.12 o
  -1   9   7   409.28   415.27     3.76 o
   0   9   7     0.10     0.78     0.58 <
   1   9   7     8.82    10.51     0.76 o
   2   9   7    25.67    25.61     1.04 o
   3   9   7    10.52    12.81     0.75 o
   4   9   7     7.29     9.13     0.66 o
   5   9   7    22.70    26.49     2.23 o
  -4  10   7    68.43    58.65     1.64 o
  -3  10   7    86.82    89.49     2.54 o
  -2  10   7   185.12   194.13     2.40 o
  -1  10   7     3.75     5.39     0.61 o
   0  10   7    58.85    55.82     1.28 o
   1  10   7    37.69    39.44     1.19 o
   2  10   7    15.56    23.90     1.02 o
   3  10   7    27.25    28.53     1.01 o
  -2  11   7    88.37    90.38     1.93 o
  -1  11   7     8.57    12.43     0.74 o
   0  11   7   151.09   151.71     2.37 o
   1  11   7     9.50     8.68     0.75 o
   2  11   7    99.23    99.42     2.20 o
  -8   0   8     0.50     0.69     0.66 <
  -7   0   8    40.93    32.04     1.78 o
  -6   0   8    34.78    37.54     1.64 o
  -5   0   8  1414.50  1538.95     9.33 o
  -4   0   8  1418.58  1343.09     6.35 o
  -3   0   8  1073.14   918.00     6.49 o
  -2   0   8     6.25     7.31     1.03 o
  -1   0   8 26374.90 24948.60    53.79 o
   0   0   8   830.37   755.57     4.39 o
   1   0   8  4241.50  4010.27    19.17 o
   2   0   8  1695.13  1625.38    14.82 o
   3   0   8  1956.15  2096.44    22.53 o
   4   0   8   299.89   458.02     6.54 o
   5   0   8   654.53   630.77     8.36 o
   6   0   8    90.99   112.70     4.95 o
   7   0   8    18.33    18.31     1.95 o
   8   0   8     2.60    -0.32     0.78 <
  -8   1   8    24.34    21.45     1.01 o
  -7   1   8   217.86   220.21     2.51 o
  -6   1   8     3.46     4.50     0.76 o
  -5   1   8   393.13   405.60     2.85 o
  -4   1   8  1361.69  1358.54     4.93 o
  -3   1   8  2122.57  2144.47     7.61 o
  -2   1   8    23.77    33.23     1.24 o
  -1   1   8    97.94    72.29     1.57 o
   0   1   8  1439.06  1357.95     5.17 o
   1   1   8   492.58   476.21     3.71 o
   2   1   8   568.69   524.85     5.40 o
   3   1   8   488.24   634.62     8.94 o
   4   1   8     6.66     6.61     1.01 o
   5   1   8   117.84   116.85     2.58 o
   6   1   8    19.58    29.82     1.40 o
   7   1   8   194.76   225.62     3.08 o
   8   1   8    19.12    31.04     1.57 o
  -8   2   8     7.92     5.14     0.82 o
  -7   2   8     1.99     1.75     0.67 <
  -6   2   8     8.87    14.41     0.83 o
  -5   2   8   192.55   185.64     2.10 o
  -4   2   8    34.24    42.97     1.00 o
  -3   2   8   175.04   183.37     2.23 o
  -2   2   8  1249.76  1293.65     6.72 o
  -1   2   8   397.77   365.80     3.42 o
   0   2   8  1706.28  1750.37     9.22 o
   1   2   8  1738.64  1660.80     6.77 o
   2   2   8    14.06    21.69     1.11 o
   3   2   8   359.11   378.19     4.75 o
   4   2   8     6.10     9.35     0.81 o
   5   2   8     5.76     6.21     0.88 o
   6   2   8    48.96    47.90     1.41 o
   7   2   8    31.94    33.21     1.36 o
  -8   3   8     1.76     0.70     0.59 <
  -7   3   8     9.65    10.43     0.78 o
  -6   3   8   213.47   229.33     2.44 o
  -5   3   8   237.19   233.73     2.35 o
  -4   3   8   626.44   644.64     3.70 o
  -3   3   8     6.21     9.70     0.82 o
  -2   3   8  1206.20  1253.42     7.16 o
  -1   3   8   144.63   146.59     1.95 o
   0   3   8    87.53    77.61     1.53 o
   1   3   8   829.35   858.33     6.20 o
   2   3   8    78.08    81.57     1.78 o
   3   3   8   217.32   222.44     2.44 o
   4   3   8    91.91   103.91     2.02 o
   5   3   8     4.31     4.17     0.96 o
   6   3   8   104.80   113.20     2.05 o
   7   3   8    10.79    10.96     0.85 o
  -7   4   8     0.01     1.04     0.63 <
  -6   4   8   572.37   570.91     3.76 o
  -5   4   8     1.29     4.52     0.65 o
  -4   4   8     0.92     2.81     0.57 o
  -3   4   8  1535.41  1496.34     4.91 o
  -2   4   8  5507.56  5497.08    15.48 o
  -1   4   8    40.00    86.17     1.70 o
   0   4   8  2251.37  2185.67     7.82 o
   1   4   8   278.91   225.51     3.01 o
   2   4   8   684.95   613.31     3.74 o
   3   4   8   235.10   216.68     2.05 o
   4   4   8   302.00   309.12     2.98 o
   5   4   8    68.09    70.92     1.61 o
   6   4   8     6.28     3.72     0.70 o
   7   4   8    27.95    22.44     1.07 o
  -7   5   8    47.26    43.47     1.08 o
  -6   5   8   212.30   211.69     2.49 o
  -5   5   8   491.16   502.60     3.62 o
  -4   5   8    31.93    24.96     0.97 o
  -3   5   8   219.29   207.74     2.13 o
  -2   5   8   783.96   810.76     3.55 o
  -1   5   8     2.11     5.37     0.52 o
   0   5   8   723.68   692.08     3.76 o
   1   5   8   267.56   361.39     2.55 o
   2   5   8   143.25   168.48     1.99 o
   3   5   8   250.89   212.63     2.46 o
   4   5   8     1.64    14.18     0.93 o
   5   5   8    50.62    46.57     1.34 o
   6   5   8    54.60    59.17     1.44 o
   7   5   8    70.16    89.13     2.35 o
  -7   6   8   225.30   193.27     2.37 o
  -6   6   8    11.44    14.30     0.85 o
  -5   6   8     6.65     8.99     0.69 o
  -4   6   8   197.19   188.11     2.17 o
  -3   6   8    16.39    18.54     0.85 o
  -2   6   8    11.69    21.16     0.75 o
  -1   6   8   884.26   906.70     4.03 o
   0   6   8   125.81   109.78     1.37 o
   1   6   8    57.25    56.27     1.10 o
   2   6   8     0.98     3.31     0.62 o
   3   6   8   380.15   418.19     3.45 o
   4   6   8   149.36   147.97     2.09 o
   5   6   8    38.06    42.74     1.18 o
   6   6   8     0.15     2.63     0.73 o
  -6   7   8    70.46    60.67     1.26 o
  -5   7   8    67.83    63.44     1.37 o
  -4   7   8   159.37   173.90     2.42 o
  -3   7   8     1.09     3.88     0.61 o
  -2   7   8    55.48    58.35     1.21 o
  -1   7   8   137.75   139.43     2.08 o
   0   7   8    39.43    54.33     1.18 o
   1   7   8    54.32    53.71     1.16 o
   2   7   8    87.02    95.69     1.68 o
   3   7   8    68.00    77.65     1.63 o
   4   7   8    11.71    15.99     0.91 o
   5   7   8    13.49    16.08     0.79 o
   6   7   8     0.06     1.51     0.69 <
  -6   8   8    31.79    25.37     1.37 o
  -5   8   8     6.75     3.62     0.76 o
  -4   8   8    18.62    23.77     1.08 o
  -3   8   8    83.05    90.14     1.60 o
  -2   8   8   410.00   374.16     3.02 o
  -1   8   8    19.14    27.67     1.15 o
   0   8   8   223.95   226.82     2.46 o
   1   8   8    36.79    40.09     1.14 o
   2   8   8   421.45   434.82     3.57 o
   3   8   8   368.07   386.41     3.19 o
   4   8   8     7.76     8.98     0.68 o
   5   8   8     1.56     3.19     0.58 o
  -5   9   8    50.27    50.69     1.37 o
  -4   9   8     1.47     0.93     0.60 <
  -3   9   8     2.00     0.12     0.59 <
  -2   9   8    72.48    72.46     1.64 o
  -1   9   8   925.40   917.90     5.15 o
   0   9   8   170.46   172.49     2.09 o
   1   9   8   120.53    98.86     1.75 o
   2   9   8    17.97    16.62     0.89 o
   3   9   8     2.94     3.49     0.61 o
   4   9   8     0.99     2.87     0.52 o
  -4  10   8     0.14     1.08     0.61 <
  -3  10   8    25.95    28.67     1.41 o
  -2  10   8   296.44   307.56     3.21 o
  -1  10   8     4.05     4.62     0.63 o
   0  10   8    78.32    92.75     1.57 o
   1  10   8     3.67     6.30     0.70 o
   2  10   8   128.49   129.40     2.01 o
   3  10   8    23.98    17.62     0.85 o
  -2  11   8    66.03    71.04     1.94 o
  -1  11   8    77.48    78.45     1.39 o
   0  11   8    41.25    42.51     1.32 o
   1  11   8     9.38    13.91     0.95 o
   2  11   8     8.61    15.07     1.69 o
  -8   1   9     0.29    -0.06     0.58 <
  -7   1   9     7.27     8.47     0.87 o
  -6   1   9     0.81     3.11     0.76 o
  -5   1   9   126.19   130.19     1.83 o
  -4   1   9     2.01     4.22     0.46 o
  -3   1   9  2256.89  2370.93     7.71 o
  -2   1   9    95.26   105.35     1.75 o
  -1   1   9  9783.75  9475.86    16.05 o
   0   1   9   605.86   635.20     3.52 o
   1   1   9   222.04   182.61     2.46 o
   2   1   9  1648.50  1700.26     9.99 o
   3   1   9  2709.41  2747.15    18.06 o
   4   1   9   189.88   223.87     3.62 o
   5   1   9    55.86    51.82     1.94 o
   6   1   9    83.30    91.05     2.11 o
   7   1   9     9.79    24.86     1.43 o
  -8   2   9    45.80    37.42     1.27 o
  -7   2   9     5.67     6.05     0.85 o
  -6   2   9   986.10   977.62     4.70 o
  -5   2   9    60.10    59.11     1.28 o
  -4   2   9   325.47   307.29     2.29 o
  -3   2   9   142.64   128.07     1.99 o
  -2   2   9    20.17    20.89     1.05 o
  -1   2   9  7046.39  7119.58    13.68 o
   0   2   9   158.88   147.47     2.87 o
   1   2   9    38.37    34.83     1.08 o
   2   2   9    28.40    22.89     1.25 o
   3   2   9   406.84   448.16     5.14 o
   4   2   9   138.19   127.52     2.47 o
   5   2   9    85.07   100.88     2.31 o
   6   2   9    61.38    70.77     1.81 o
   7   2   9    58.89    72.67     2.23 o
  -8   3   9    32.13    26.55     1.21 o
  -7   3   9    27.54    25.23     1.01 o
  -6   3   9   137.68   139.16     1.94 o
  -5   3   9     3.14     7.82     0.67 o
  -4   3   9    10.59    17.78     0.74 o
  -3   3   9   132.18   155.67     1.86 o
  -2   3   9   840.50   837.78     5.39 o
  -1   3   9  3697.27  3646.50     9.78 o
   0   3   9   514.55   459.46     3.66 o
   1   3   9  1173.78  1194.99     6.99 o
   2   3   9  1984.14  2043.33     9.64 o
   3   3   9   736.35   760.40     4.08 o
   4   3   9   460.15   498.40     4.32 o
   5   3   9   572.86   666.31     5.89 o
   6   3   9     0.71     0.38     0.69 <
   7   3   9    26.68    24.87     1.05 o
  -7   4   9    29.39    25.48     0.98 o
  -6   4   9    72.54    77.78     1.55 o
  -5   4   9    30.95    23.25     1.00 o
  -4   4   9   139.79   136.41     1.90 o
  -3   4   9     5.49    10.96     0.67 o
  -2   4   9     1.76    12.06     0.90 o
  -1   4   9   877.72   935.93     5.04 o
   0   4   9     2.86    18.99     0.97 o
   1   4   9   177.63   211.56     3.15 o
   2   4   9    19.88    20.61     0.82 o
   3   4   9    26.55    27.41     1.02 o
   4   4   9     1.19     5.48     0.67 o
   5   4   9    80.76    90.24     1.96 o
   6   4   9     7.28     8.44     0.83 o
   7   4   9     0.68     2.26     0.58 o
  -7   5   9     1.73     2.66     0.64 o
  -6   5   9    11.33    12.15     0.86 o
  -5   5   9     4.50     5.22     0.68 o
  -4   5   9    22.96    22.00     0.94 o
  -3   5   9    26.32    31.88     1.00 o
  -2   5   9   123.33   127.23     1.46 o
  -1   5   9   238.03   249.96     2.07 o
   0   5   9   345.72   320.94     2.33 o
   1   5   9     1.79     4.17     0.50 o
   2   5   9    33.12    27.49     0.92 o
   3   5   9    64.61    63.48     1.43 o
   4   5   9  1745.38  1895.29     7.48 o
   5   5   9   427.07   462.51     3.86 o
   6   5   9    19.35    19.16     0.94 o
   7   5   9     0.55     2.29     1.00 <
  -7   6   9    48.46    37.06     1.12 o
  -6   6   9   160.41   156.81     2.07 o
  -5   6   9    98.85   109.49     1.74 o
  -4   6   9    49.30    55.74     1.36 o
  -3   6   9    47.75    49.77     1.25 o
  -2   6   9   513.85   487.21     3.14 o
  -1   6   9   130.55   139.08     1.59 o
   0   6   9   756.70   724.15     3.46 o
   1   6   9   107.12   117.64     1.54 o
   2   6   9     8.51     6.17     0.67 o
   3   6   9     7.94     9.56     0.73 o
   4   6   9    16.53    19.52     1.03 o
   5   6   9    24.51    24.04     1.04 o
   6   6   9     3.25     2.55     0.70 o
  -6   7   9     0.26     1.59     0.51 o
  -5   7   9    23.39    29.47     0.97 o
  -4   7   9    39.95    35.93     1.32 o
  -3   7   9    21.75    15.91     0.88 o
  -2   7   9   268.81   289.69     2.57 o
  -1   7   9   971.83   944.71     5.04 o
   0   7   9  1082.38  1068.64     4.68 o
   1   7   9   415.69   434.40     3.06 o
   2   7   9   100.61   113.23     1.79 o
   3   7   9   402.41   387.95     3.26 o
   4   7   9   536.82   599.59     4.26 o
   5   7   9    42.67    48.17     1.23 o
   6   7   9    48.38    51.97     1.35 o
  -6   8   9    13.13     8.15     0.93 o
  -5   8   9   206.40   206.75     2.63 o
  -4   8   9   196.79   197.04     2.56 o
  -3   8   9    40.19    34.09     1.19 o
  -2   8   9    47.68    55.61     1.33 o
  -1   8   9   610.80   587.94     4.39 o
   0   8   9   539.98   520.87     3.54 o
   1   8   9   496.74   485.76     3.52 o
   2   8   9     0.03     2.81     0.69 o
   3   8   9   136.98   140.24     1.91 o
   4   8   9    89.92    84.06     1.45 o
   5   8   9     0.68     1.90     0.51 o
  -5   9   9    23.40    18.03     0.81 o
  -4   9   9     6.95     6.11     0.70 o
  -3   9   9     0.01     1.74     0.64 <
  -2   9   9     3.70     6.28     0.75 o
  -1   9   9   362.85   380.22     3.34 o
   0   9   9   446.11   464.38     3.52 o
   1   9   9     0.67     2.89     0.69 o
   2   9   9    37.11    32.52     1.12 o
   3   9   9    44.81    39.63     1.10 o
   4   9   9     4.46     5.10     0.59 o
  -4  10   9    19.91    20.27     0.99 o
  -3  10   9    13.01    14.42     1.08 o
  -2  10   9    45.45    50.47     1.38 o
  -1  10   9   100.76   112.70     1.92 o
   0  10   9   101.57    99.34     1.59 o
   1  10   9    68.78    68.62     1.45 o
   2  10   9    58.70    58.68     1.39 o
   3  10   9     1.28     1.02     0.50 <
  -2  11   9   389.93   375.22     5.20 o
  -1  11   9     0.46     0.47     0.42 <
   0  11   9   165.49   155.80     2.32 o
   1  11   9   106.77   107.97     2.14 o
  -8   0  10     8.92     5.87     0.85 o
  -7   0  10    90.92    83.68     2.51 o
  -6   0  10   630.29   652.54     5.58 o
  -5   0  10     6.04     6.36     0.96 o
  -4   0  10   230.93   270.26     3.19 o
  -3   0  10   191.26   167.42     2.73 o
  -2   0  10  2343.95  2619.29    17.17 o
  -1   0  10   276.85   274.20     4.44 o
   0   0  10   405.17   357.51     3.44 o
   1   0  10  2413.10  2214.73    12.25 o
   2   0  10   159.90   137.58     4.81 o
   3   0  10  1885.35  1876.15    22.27 o
   4   0  10  1153.17  1081.54    12.41 o
   5   0  10   520.64   624.13    14.26 o
   6   0  10    51.45    68.79     3.50 o
   7   0  10   118.05   142.00     4.02 o
  -8   1  10    56.80    47.59     1.41 o
  -7   1  10    41.11    42.51     1.39 o
  -6   1  10   168.40   170.02     2.29 o
  -5   1  10   283.85   270.74     2.47 o
  -4   1  10     4.43     7.17     0.54 o
  -3   1  10   536.20   452.79     3.77 o
  -2   1  10   433.31   393.58     3.52 o
  -1   1  10  1028.57  1018.36     5.55 o
   0   1  10   982.76   910.47     5.00 o
   1   1  10   757.25   691.09     4.99 o
   2   1  10     1.92     4.29     0.92 o
   3   1  10   387.78   359.17     5.36 o
   4   1  10     8.89    18.34     1.15 o
   5   1  10    33.26    29.45     1.75 o
   6   1  10    21.28    17.23     1.13 o
   7   1  10    48.40    45.16     1.86 o
  -8   2  10     3.34     1.88     0.62 o
  -7   2  10     3.38     4.08     0.79 o
  -6   2  10     0.13     2.86     0.67 o
  -5   2  10   297.87   323.20     2.92 o
  -4   2  10   189.72   210.33     2.00 o
  -3   2  10    20.67    41.48     1.59 o
  -2   2  10    23.86    31.05     1.25 o
  -1   2  10   767.81   790.95     4.80 o
   0   2  10   236.98   230.16     2.74 o
   1   2  10   708.40   720.96     5.33 o
   2   2  10    22.60    20.03     1.25 o
   3   2  10    59.87    51.58     1.26 o
   4   2  10    41.41    46.59     1.41 o
   5   2  10    26.12    20.06     1.13 o
   6   2  10     0.21     0.49     0.70 <
   7   2  10     3.12     3.08     0.88 o
  -8   3  10     0.75     1.52     0.66 <
  -7   3  10    26.10    22.48     1.00 o
  -6   3  10     2.68     3.97     0.68 o
  -5   3  10   184.58   176.46     2.26 o
  -4   3  10    10.54     9.82     0.62 o
  -3   3  10    22.97    31.64     0.99 o
  -2   3  10    40.54    74.07     1.76 o
  -1   3  10  1687.91  1633.29     7.03 o
   0   3  10    92.43    66.93     1.81 o
   1   3  10     4.23     9.65     0.86 o
   2   3  10     5.58    16.26     1.18 o
   3   3  10     5.94     8.01     0.58 o
   4   3  10   432.04   410.34     3.62 o
   5   3  10   226.04   252.87     3.67 o
   6   3  10    11.44    12.51     0.84 o
   7   3  10     1.82     4.21     0.73 o
  -7   4  10    13.64    11.39     0.79 o
  -6   4  10   124.64   132.75     2.09 o
  -5   4  10    48.20    44.77     1.25 o
  -4   4  10    92.77    78.36     1.56 o
  -3   4  10   228.48   259.59     2.20 o
  -2   4  10   197.99   199.48     1.88 o
  -1   4  10   314.94   357.41     3.03 o
   0   4  10  2350.70  2480.99     9.47 o
   1   4  10   171.29   119.40     2.47 o
   2   4  10  1460.00  1493.45     5.83 o
   3   4  10   672.86   654.11     4.26 o
   4   4  10   669.45   704.10     5.19 o
   5   4  10    81.62    88.55     2.14 o
   6   4  10   272.74   311.77     3.26 o
   7   4  10    77.38    97.12     2.09 o
  -7   5  10    44.88    42.36     1.25 o
  -6   5  10    93.34    86.46     1.61 o
  -5   5  10    50.72    55.75     1.35 o
  -4   5  10    81.94    70.94     1.55 o
  -3   5  10   431.51   408.93     3.24 o
  -2   5  10   229.62   219.54     1.87 o
  -1   5  10   450.93   410.65     2.47 o
   0   5  10   733.15   665.83     3.19 o
   1   5  10    79.80    78.42     1.26 o
   2   5  10    11.64    19.49     0.86 o
   3   5  10    45.30    43.59     1.41 o
   4   5  10   372.02   384.33     3.59 o
   5   5  10    28.59    34.40     1.27 o
   6   5  10    15.20    14.98     0.95 o
  -7   6  10    91.16    69.62     1.73 o
  -6   6  10    44.87    46.83     1.16 o
  -5   6  10     5.15     8.24     0.71 o
  -4   6  10   108.32   101.89     1.90 o
  -3   6  10     2.25     6.61     0.72 o
  -2   6  10   213.61   189.40     2.03 o
  -1   6  10   836.48   790.38     3.79 o
   0   6  10   246.77   280.10     2.29 o
   1   6  10   291.26   281.13     2.40 o
   2   6  10   310.04   317.99     2.96 o
   3   6  10   441.06   443.88     3.58 o
   4   6  10    53.79    63.96     1.53 o
   5   6  10    39.48    49.01     1.20 o
   6   6  10    29.27    34.80     1.28 o
  -6   7  10     4.70     7.35     0.61 o
  -5   7  10   289.97   286.07     2.44 o
  -4   7  10    78.98    64.72     1.55 o
  -3   7  10   170.71   169.98     2.31 o
  -2   7  10   132.77   125.06     1.89 o
  -1   7  10   529.92   507.49     3.62 o
   0   7  10    45.67    49.19     1.07 o
   1   7  10    56.72    70.10     1.32 o
   2   7  10   113.15   108.56     1.80 o
   3   7  10   253.99   283.83     3.04 o
   4   7  10   178.13   199.61     2.57 o
   5   7  10    44.36    44.43     1.21 o
   6   7  10     8.34    12.92     0.87 o
  -6   8  10     2.00     2.71     0.71 o
  -5   8  10    19.45    19.06     0.87 o
  -4   8  10   106.31    83.38     1.72 o
  -3   8  10    35.55    26.67     1.08 o
  -2   8  10    95.09    87.88     1.90 o
  -1   8  10    31.44    44.80     1.41 o
   0   8  10   129.90   151.98     1.98 o
   1   8  10    80.83    75.51     1.46 o
   2   8  10   346.19   333.61     3.42 o
   3   8  10   108.37   113.90     1.76 o
   4   8  10    30.79    38.67     1.03 o
   5   8  10   145.78   144.94     1.90 o
  -5   9  10     0.51    -0.08     0.63 <
  -4   9  10   185.45   179.47     2.38 o
  -3   9  10     5.82     5.61     0.63 o
  -2   9  10   391.61   407.89     3.59 o
  -1   9  10   161.49   163.65     2.37 o
   0   9  10    48.61    45.55     1.22 o
   1   9  10     1.13     1.01     0.66 <
   2   9  10   438.86   455.05     3.56 o
   3   9  10     0.19     1.48     0.59 <
   4   9  10     0.05     2.19     0.57 o
  -4  10  10    22.41    20.51     1.17 o
  -3  10  10    37.32    40.07     1.53 o
  -2  10  10    18.20    21.45     0.98 o
  -1  10  10     7.07     9.56     0.75 o
   0  10  10     0.45     4.64     0.57 o
   1  10  10    94.70    82.21     1.67 o
   2  10  10   161.16   149.73     2.07 o
   3  10  10    37.42    36.39     1.12 o
  -2  11  10     3.21     6.82     1.27 o
  -1  11  10     3.97     5.12     0.97 o
   0  11  10    12.54    15.54     0.94 o
   1  11  10     6.57     8.64     0.78 o
  -8   1  11    54.26    41.31     1.54 o
  -7   1  11   107.17   109.11     1.98 o
  -6   1  11     2.71     4.67     0.75 o
  -5   1  11   196.75   189.56     2.19 o
  -4   1  11   158.04   161.03     1.78 o
  -3   1  11   343.86   327.72     3.11 o
  -2   1  11    82.25    85.69     1.93 o
  -1   1  11  1539.91  1560.15     5.86 o
   0   1  11  1542.26  1572.39     6.75 o
   1   1  11     1.11     4.76     0.61 o
   2   1  11  2033.76  2071.96    11.82 o
   3   1  11    17.28    14.84     0.89 o
   4   1  11     0.95     1.92     0.66 <
   5   1  11   380.50   405.75     5.87 o
   6   1  11    31.08    49.50     1.67 o
   7   1  11   110.37   133.35     3.04 o
  -8   2  11     2.13     1.86     0.62 <
  -7   2  11     3.53     2.96     0.74 o
  -6   2  11   214.94   230.53     2.28 o
  -5   2  11    42.21    47.62     1.22 o
  -4   2  11   290.76   283.14     2.28 o
  -3   2  11   382.42   361.24     4.06 o
  -2   2  11   947.08   844.76     5.18 o
  -1   2  11   629.84   562.33     4.24 o
   0   2  11  1165.44  1102.63     6.73 o
   1   2  11    20.42    12.31     0.86 o
   2   2  11   120.23    87.44     2.46 o
   3   2  11   711.11   703.35     4.76 o
   4   2  11   220.84   206.66     2.81 o
   5   2  11    46.67    37.84     1.61 o
   6   2  11     0.27     0.61     0.84 <
   7   2  11     0.03     0.02     0.87 <
  -8   3  11   115.45    89.69     1.94 o
  -7   3  11     1.45     1.49     0.73 <
  -6   3  11    56.11    50.51     1.23 o
  -5   3  11   504.16   494.06     3.65 o
  -4   3  11   616.72   671.28     3.86 o
  -3   3  11   123.58   130.78     1.50 o
  -2   3  11    47.17    46.05     1.47 o
  -1   3  11   132.74   133.87     1.85 o
   0   3  11    19.25    31.01     1.22 o
   1   3  11   111.16   185.06     2.76 o
   2   3  11   976.20   976.70     4.81 o
   3   3  11   471.92   419.74     3.53 o
   4   3  11   178.37   174.73     2.59 o
   5   3  11    80.69    92.81     2.19 o
   6   3  11   116.89   135.71     2.04 o
   7   3  11   202.78   251.64     3.49 o
  -7   4  11    25.23    22.90     0.96 o
  -6   4  11   114.22   129.85     2.02 o
  -5   4  11     1.17     4.26     0.77 o
  -4   4  11   214.28   221.28     2.38 o
  -3   4  11    92.25   110.12     1.54 o
  -2   4  11     6.90    10.61     0.57 o
  -1   4  11  1098.75  1084.38     5.79 o
   0   4  11    34.08    31.23     1.18 o
   1   4  11     3.97     9.39     0.63 o
   2   4  11     9.37     8.26     0.67 o
   3   4  11    49.95    55.51     1.43 o
   4   4  11    12.86    18.29     1.12 o
   5   4  11    30.43    38.13     1.63 o
   6   4  11     8.40     9.89     0.88 o
   7   4  11    20.01    30.05     1.45 o
  -7   5  11     5.31     7.20     0.70 o
  -6   5  11    10.38    12.26     0.82 o
  -5   5  11   164.13   160.94     2.13 o
  -4   5  11    28.46    30.36     1.09 o
  -3   5  11     2.51     4.89     0.70 o
  -2   5  11    17.12    23.02     0.73 o
  -1   5  11    39.06    47.82     0.89 o
   0   5  11     0.75     5.69     0.49 o
   1   5  11    15.80    29.74     0.82 o
   2   5  11    18.16    12.78     0.79 o
   3   5  11     3.50     5.86     0.73 o
   4   5  11    99.04    92.31     2.03 o
   5   5  11    62.37    69.27     1.76 o
   6   5  11    35.05    31.76     1.16 o
  -7   6  11    30.64    26.50     1.12 o
  -6   6  11     3.69     3.18     0.64 o
  -5   6  11   220.00   198.47     2.20 o
  -4   6  11     4.88     6.66     0.80 o
  -3   6  11   520.55   501.81     3.92 o
  -2   6  11   182.36   175.14     1.94 o
  -1   6  11    24.53    29.28     0.81 o
   0   6  11    83.36    79.66     1.31 o
   1   6  11   177.35   161.55     1.95 o
   2   6  11   103.27   115.64     2.00 o
   3   6  11    13.64    14.16     0.93 o
   4   6  11    22.21    21.82     1.02 o
   5   6  11   107.80   114.07     1.80 o
   6   6  11     0.28     2.39     0.66 o
  -6   7  11   174.70   155.26     2.28 o
  -5   7  11   102.22   113.38     1.63 o
  -4   7  11   174.45   169.32     2.33 o
  -3   7  11   168.09   150.67     2.16 o
  -2   7  11    79.53    81.38     1.55 o
  -1   7  11     3.06    15.04     0.79 o
   0   7  11   173.24   181.34     2.10 o
   1   7  11    92.73    82.58     1.42 o
   2   7  11     8.72     7.30     0.79 o
   3   7  11   518.96   526.05     4.09 o
   4   7  11    57.41    68.24     1.57 o
   5   7  11    90.38   105.85     1.70 o
  -5   8  11    19.67    16.45     0.81 o
  -4   8  11     5.19     7.25     0.77 o
  -3   8  11     0.62     2.84     0.68 o
  -2   8  11    52.55    61.75     1.62 o
  -1   8  11   312.44   316.27     3.35 o
   0   8  11   502.08   514.20     3.56 o
   1   8  11    11.71    10.75     0.71 o
   2   8  11    29.94    30.35     1.22 o
   3   8  11    29.36    44.72     1.18 o
   4   8  11    76.36    82.69     1.37 o
   5   8  11     1.23     1.58     0.53 <
  -5   9  11    11.37    12.16     1.68 o
  -4   9  11    97.29    97.92     1.76 o
  -3   9  11     0.69     2.65     0.61 o
  -2   9  11    38.38    40.75     1.26 o
  -1   9  11     4.54     5.16     0.69 o
   0   9  11   126.26   121.29     1.95 o
   1   9  11     5.43    10.74     0.93 o
   2   9  11    58.18    70.53     1.56 o
   3   9  11    46.19    39.51     1.19 o
   4   9  11    88.79    83.46     1.66 o
  -3  10  11     3.88     5.21     0.78 o
  -2  10  11   103.13   107.14     1.84 o
  -1  10  11    15.20    18.81     0.86 o
   0  10  11   106.72   104.13     2.06 o
   1  10  11    22.35    24.10     1.05 o
   2  10  11     6.18     8.91     0.73 o
   3  10  11    54.04    42.81     1.43 o
  -1  11  11    96.20    87.47     3.93 o
   0  11  11    83.60    79.48     2.11 o
   1  11  11     1.99     2.93     0.83 o
  -8   0  12   110.43    78.15     2.00 o
  -7   0  12    26.08    22.77     1.58 o
  -6   0  12  1330.56  1449.75    11.03 o
  -5   0  12   599.35   632.11     6.44 o
  -4   0  12   111.48    88.87     1.74 o
  -3   0  12   364.53   335.05     4.57 o
  -2   0  12  1317.71  1392.79    13.35 o
  -1   0  12 11505.60 12030.10    31.95 o
   0   0  12   504.91   444.14     4.28 o
   1   0  12    88.55    86.47     2.75 o
   2   0  12    10.62    11.82     1.55 o
   3   0  12   201.27   184.51     3.04 o
   4   0  12    28.64    35.16     1.96 o
   5   0  12    35.62    45.82     4.35 o
   6   0  12    54.48    64.97     3.28 o
   7   0  12   131.04   200.47     4.41 o
  -8   1  12     0.33     0.13     0.62 <
  -7   1  12     1.78     3.77     0.68 o
  -6   1  12   264.05   263.99     3.03 o
  -5   1  12     5.30     6.34     0.63 o
  -4   1  12    13.98    14.96     0.67 o
  -3   1  12   754.70   780.14     6.25 o
  -2   1  12  2839.63  2804.25     8.96 o
  -1   1  12    13.75    16.37     0.79 o
   0   1  12   503.06   482.74     3.70 o
   1   1  12    15.60    16.39     0.92 o
   2   1  12  1266.30  1356.68    10.08 o
   3   1  12    55.48    45.82     1.26 o
   4   1  12   269.77   254.00     3.56 o
   5   1  12    44.13    50.40     2.57 o
   6   1  12    10.25    12.21     1.30 o
   7   1  12     0.95     1.37     0.83 <
  -8   2  12    97.18    81.68     1.76 o
  -7   2  12   139.34   138.76     2.42 o
  -6   2  12   153.51   154.10     2.04 o
  -5   2  12    22.17    16.95     0.85 o
  -4   2  12    29.62    26.26     0.81 o
  -3   2  12    97.04    87.58     1.52 o
  -2   2  12  1361.37  1471.98     7.24 o
  -1   2  12   227.21   243.46     2.44 o
   0   2  12    70.80    87.99     1.91 o
   1   2  12   122.45   129.34     2.72 o
   2   2  12   521.59   598.35     6.04 o
   3   2  12     0.23     3.20     0.51 o
   4   2  12   152.82   149.86     2.32 o
   5   2  12    13.57    10.08     1.03 o
   6   2  12     1.11     2.72     0.89 o
   7   2  12     5.91     8.27     1.21 o
  -8   3  12     0.19     1.95     0.56 o
  -7   3  12   109.28    94.28     1.78 o
  -6   3  12    17.85    16.38     0.83 o
  -5   3  12   107.24   110.39     1.92 o
  -4   3  12     9.16     9.96     0.65 o
  -3   3  12    48.40    52.93     1.07 o
  -2   3  12     3.07     3.85     0.61 o
  -1   3  12  4198.09  4372.08    11.27 o
   0   3  12    13.04    20.08     1.09 o
   1   3  12    44.91    40.07     1.64 o
   2   3  12  1166.62  1157.95     5.38 o
   3   3  12     5.09     6.08     0.63 o
   4   3  12   633.95   652.72     5.31 o
   5   3  12    59.68    59.98     1.79 o
   6   3  12     3.22     5.17     0.87 o
   7   3  12    41.95    53.20     1.78 o
  -7   4  12    99.77    88.83     1.86 o
  -6   4  12   651.15   666.83     4.52 o
  -5   4  12    60.47    57.02     1.40 o
  -4   4  12   239.30   241.03     2.50 o
  -3   4  12   618.14   622.65     3.59 o
  -2   4  12   481.47   443.77     2.87 o
  -1   4  12   703.47   717.66     3.97 o
   0   4  12   158.61   157.69     1.83 o
   1   4  12   571.19   633.11     3.36 o
   2   4  12    11.37     9.41     0.72 o
   3   4  12    31.00    33.30     1.21 o
   4   4  12    15.73    21.37     1.29 o
   5   4  12    44.05    56.95     2.11 o
   6   4  12    47.18    56.63     1.59 o
   7   4  12    52.11    67.25     2.55 o
  -7   5  12    58.35    42.60     1.23 o
  -6   5  12    12.22     8.02     0.77 o
  -5   5  12    27.16    35.59     1.23 o
  -4   5  12   221.33   211.75     2.66 o
  -3   5  12   560.56   548.83     4.07 o
  -2   5  12   224.81   218.77     2.09 o
  -1   5  12  1024.49   996.66     3.94 o
   0   5  12   194.06   192.05     1.83 o
   1   5  12   238.39   250.07     2.16 o
   2   5  12   161.09   161.28     2.34 o
   3   5  12   970.39   971.71     5.75 o
   4   5  12     2.89     3.08     0.68 o
   5   5  12     5.78     4.34     0.60 o
   6   5  12    53.58    63.40     1.58 o
  -6   6  12     0.20     0.83     0.56 <
  -5   6  12    41.04    32.59     0.96 o
  -4   6  12   124.92   118.40     2.11 o
  -3   6  12   224.46   225.53     2.67 o
  -2   6  12    71.54    57.86     1.18 o
  -1   6  12   127.29   115.76     1.49 o
   0   6  12   412.94   392.46     2.83 o
   1   6  12    30.05    34.16     1.00 o
   2   6  12    21.67    20.25     1.05 o
   3   6  12    60.27    68.37     1.60 o
   4   6  12     0.68     0.43     0.69 <
   5   6  12    65.21    75.46     1.53 o
   6   6  12    81.02    97.40     1.98 o
  -6   7  12     3.99     5.41     0.72 o
  -5   7  12     1.14     0.92     0.56 <
  -4   7  12    71.55    72.20     1.53 o
  -3   7  12    75.06    79.87     1.72 o
  -2   7  12    56.95    53.39     1.29 o
  -1   7  12   570.80   551.92     3.71 o
   0   7  12   439.92   445.98     3.30 o
   1   7  12    19.93    21.65     0.92 o
   2   7  12   155.20   135.34     2.05 o
   3   7  12    98.37    95.98     1.89 o
   4   7  12   169.56   194.98     2.21 o
   5   7  12    31.03    31.75     1.02 o
  -5   8  12    37.42    36.10     0.96 o
  -4   8  12    18.25    21.53     0.98 o
  -3   8  12   130.47   151.70     2.19 o
  -2   8  12    11.88    11.19     0.88 o
  -1   8  12   260.13   278.87     2.96 o
   0   8  12    33.14    44.40     1.14 o
   1   8  12     7.68     9.72     0.70 o
   2   8  12     0.02     3.93     0.86 o
   3   8  12     0.64     2.00     0.67 <
   4   8  12     5.98     6.77     0.62 o
   5   8  12     3.07     3.21     0.75 o
  -4   9  12   243.27   227.85     2.51 o
  -3   9  12    33.49    36.03     1.37 o
  -2   9  12   216.54   233.29     2.68 o
  -1   9  12    44.15    52.37     1.38 o
   0   9  12    44.15    43.04     1.23 o
   1   9  12   589.27   595.76     4.55 o
   2   9  12    84.72    85.06     1.78 o
   3   9  12    17.72    12.95     0.79 o
   4   9  12    45.37    41.71     1.16 o
  -3  10  12     3.82     3.00     0.67 o
  -2  10  12   143.96   153.68     2.53 o
  -1  10  12    29.61    33.22     1.05 o
   0  10  12     0.79     2.52     0.61 o
   1  10  12    25.44    23.77     1.00 o
   2  10  12     2.08     1.88     0.52 o
   3  10  12    32.94    27.95     1.77 o
   0  11  12     0.50     0.84     1.29 <
  -8   1  13    12.68     8.79     0.78 o
  -7   1  13    40.13    35.59     1.32 o
  -6   1  13     2.76     5.04     0.85 o
  -5   1  13   460.72   470.03     3.59 o
  -4   1  13   414.10   418.12     3.01 o
  -3   1  13   340.04   322.47     2.60 o
  -2   1  13   284.00   345.02     3.12 o
  -1   1  13  1598.62  1457.98     6.01 o
   0   1  13  1682.39  1624.57     7.41 o
   1   1  13     2.16     3.10     0.58 o
   2   1  13     3.68    14.03     1.25 o
   3   1  13    19.46    22.56     0.96 o
   4   1  13    80.74    85.47     2.18 o
   5   1  13    68.33    79.82     3.11 o
   6   1  13    28.88    30.28     1.74 o
   7   1  13     3.52     3.46     0.93 o
  -8   2  13     4.46     4.99     0.73 o
  -7   2  13    63.97    62.11     1.67 o
  -6   2  13     9.66     9.57     0.80 o
  -5   2  13     0.06     0.84     0.53 <
  -4   2  13   107.65   118.77     1.54 o
  -3   2  13   125.26    99.48     1.57 o
  -2   2  13  2053.30  2112.05     8.66 o
  -1   2  13   754.81   754.54     4.51 o
   0   2  13 10186.30 10181.90    20.36 o
   1   2  13   252.28   195.42     3.29 o
   2   2  13  1228.54  1276.45     6.04 o
   3   2  13  1249.72  1263.15     6.25 o
   4   2  13   431.55   428.87     4.18 o
   5   2  13   227.85   232.48     3.69 o
   6   2  13    42.34    56.47     1.86 o
   7   2  13    99.99   136.27     3.26 o
  -7   3  13     7.51     4.54     0.69 o
  -6   3  13   329.95   347.60     3.04 o
  -5   3  13   224.39   230.91     2.81 o
  -4   3  13   136.75   137.45     1.96 o
  -3   3  13   174.33   227.33     2.04 o
  -2   3  13  4425.50  4463.45     9.09 o
  -1   3  13    56.96    65.82     1.47 o
   0   3  13   818.77   739.03     4.98 o
   1   3  13  1320.24  1247.41     5.42 o
   2   3  13   127.20    92.93     1.60 o
   3   3  13   121.67   110.08     2.15 o
   4   3  13   328.09   341.53     3.85 o
   5   3  13     0.46     1.43     0.91 <
   6   3  13    54.81    63.59     2.18 o
   7   3  13     5.73     9.40     1.74 o
  -7   4  13     1.05     1.66     0.62 <
  -6   4  13   160.59   166.49     2.31 o
  -5   4  13    37.71    42.59     1.32 o
  -4   4  13    71.84    71.10     1.50 o
  -3   4  13    41.55    55.08     1.17 o
  -2   4  13     4.12     7.08     0.51 o
  -1   4  13   615.77   588.89     3.30 o
   0   4  13    35.34    42.24     0.89 o
   1   4  13   465.45   455.50     2.92 o
   2   4  13     6.76     6.08     0.65 o
   3   4  13    39.37    38.77     1.22 o
   4   4  13   586.90   630.00     5.86 o
   5   4  13    14.74    16.35     1.13 o
   6   4  13    15.71    14.33     1.25 o
  -7   5  13     0.44     1.91     0.51 o
  -6   5  13     2.26     3.30     0.66 o
  -5   5  13   292.39   295.86     3.16 o
  -4   5  13    11.55    10.09     0.82 o
  -3   5  13    49.86    59.68     1.43 o
  -2   5  13     3.89     7.03     0.60 o
  -1   5  13  1072.74  1038.40     4.29 o
   0   5  13     4.65     8.93     0.57 o
   1   5  13   171.95   183.26     1.83 o
   2   5  13    51.70    69.82     1.58 o
   3   5  13   117.39   113.04     2.07 o
   4   5  13    71.49    74.80     1.73 o
   5   5  13     5.60     9.64     0.89 o
   6   5  13    26.69    31.59     1.26 o
  -6   6  13     5.51     5.95     0.66 o
  -5   6  13   108.69   106.35     1.62 o
  -4   6  13    54.52    40.45     1.37 o
  -3   6  13    16.93    16.72     0.93 o
  -2   6  13   591.79   578.71     3.92 o
  -1   6  13   397.86   401.65     2.76 o
   0   6  13   184.68   180.26     1.98 o
   1   6  13   652.99   677.18     3.90 o
   2   6  13   106.83   103.09     2.03 o
   3   6  13  1034.53  1104.38     6.46 o
   4   6  13    40.73    42.43     1.27 o
   5   6  13   174.99   200.52     2.30 o
   6   6  13     0.91     3.50     0.68 o
  -6   7  13    13.54    14.91     0.90 o
  -5   7  13    53.09    62.17     1.27 o
  -4   7  13    18.46    18.15     0.90 o
  -3   7  13   104.93   116.69     1.94 o
  -2   7  13    39.26    38.90     1.15 o
  -1   7  13  1460.04  1488.95     6.15 o
   0   7  13   298.42   282.07     2.68 o
   1   7  13    13.59    10.07     0.74 o
   2   7  13    28.36    30.88     1.24 o
   3   7  13   535.20   587.50     4.35 o
   4   7  13     4.86     4.48     0.62 o
   5   7  13     1.46     2.16     0.59 o
  -5   8  13     0.00     0.81     0.44 <
  -4   8  13    16.72    17.48     0.89 o
  -3   8  13   321.15   339.77     3.10 o
  -2   8  13    54.88    56.42     1.51 o
  -1   8  13   491.34   489.67     3.88 o
   0   8  13   341.51   349.83     2.86 o
   1   8  13    80.26    80.91     1.57 o
   2   8  13   615.56   615.64     4.58 o
   3   8  13   264.67   265.91     2.65 o
   4   8  13     8.36     8.61     0.61 o
   5   8  13     0.21     1.23     0.93 <
  -4   9  13     1.63     3.10     0.51 o
  -3   9  13    93.56    94.72     2.20 o
  -2   9  13    11.70    14.66     0.84 o
  -1   9  13    46.84    48.63     1.41 o
   0   9  13    39.43    40.61     1.26 o
   1   9  13    16.78    22.41     1.15 o
   2   9  13     0.00     1.94     0.64 o
   3   9  13     0.71     2.16     0.55 o
   4   9  13     9.72    13.64     1.16 o
  -3  10  13    11.20    13.81     0.94 o
  -2  10  13    93.45    99.89     1.64 o
  -1  10  13    31.91    39.00     1.15 o
   0  10  13     0.75     0.28     0.51 <
   1  10  13     2.94     4.39     0.63 o
   2  10  13    47.25    49.09     1.21 o
  -8   0  14   124.03    91.02     2.29 o
  -7   0  14    85.57    82.86     2.49 o
  -6   0  14   154.76   160.70     3.75 o
  -5   0  14    39.99    39.60     2.20 o
  -4   0  14    22.89    19.54     1.22 o
  -3   0  14  1476.04  1435.94     6.75 o
  -2   0  14  1714.87  1731.39    10.50 o
  -1   0  14  1894.44  2222.05    11.08 o
   0   0  14    79.88   140.57     3.04 o
   1   0  14   111.92   122.28     2.89 o
   2   0  14  1165.40  1084.07    13.81 o
   3   0  14   202.12   178.84     3.60 o
   4   0  14    70.06    68.25     2.87 o
   5   0  14     0.53    -0.97     2.39 <
   6   0  14   159.66   182.38     4.78 o
   7   0  14     1.25     0.37     1.50 <
  -8   1  14   163.38   129.89     2.42 o
  -7   1  14    58.63    50.91     1.45 o
  -6   1  14     3.38     2.17     0.87 <
  -5   1  14   161.48   157.35     2.22 o
  -4   1  14   209.57   218.34     2.15 o
  -3   1  14   996.83  1055.59     4.73 o
  -2   1  14     5.71     4.53     0.67 o
  -1   1  14   906.50  1020.53     4.88 o
   0   1  14  1040.40   990.32     5.23 o
   1   1  14  1203.73  1067.88     6.69 o
   2   1  14   608.07   580.61     4.67 o
   3   1  14   321.20   292.14     3.22 o
   4   1  14   140.16   147.22     3.03 o
   5   1  14    86.05   116.92     3.37 o
   6   1  14   409.65   484.91     6.76 o
   7   1  14   113.43   144.93     3.53 o
  -8   2  14     5.99     6.82     0.87 o
  -7   2  14   191.00   173.93     2.39 o
  -6   2  14   213.27   230.24     2.73 o
  -5   2  14    28.19    26.09     1.02 o
  -4   2  14    29.79    30.22     0.98 o
  -3   2  14   452.70   487.81     3.27 o
  -2   2  14   509.54   475.07     4.44 o
  -1   2  14   346.67   359.01     3.04 o
   0   2  14   319.80   323.41     3.27 o
   1   2  14   251.04   247.43     3.82 o
   2   2  14   381.98   412.69     3.24 o
   3   2  14   296.37   361.29     3.50 o
   4   2  14    28.55    35.60     1.36 o
   5   2  14    38.15    37.07     1.73 o
   6   2  14     2.91     3.34     0.96 o
   7   2  14     2.95     8.29     1.01 o
  -7   3  14    50.18    46.18     1.50 o
  -6   3  14   113.54   110.76     1.95 o
  -5   3  14    49.50    42.73     1.27 o
  -4   3  14    55.86    71.09     1.47 o
  -3   3  14    63.87    71.71     1.23 o
  -2   3  14   387.85   397.38     2.62 o
  -1   3  14   210.91   189.44     2.21 o
   0   3  14   713.02   834.79     4.54 o
   1   3  14   156.64   150.82     1.71 o
   2   3  14   255.17   278.05     2.63 o
   3   3  14   104.53    98.10     2.16 o
   4   3  14    68.84    62.27     1.99 o
   5   3  14    52.68    47.35     2.18 o
   6   3  14    29.40    35.76     1.79 o
   7   3  14    49.90    55.34     2.97 o
  -7   4  14    76.98    63.39     1.44 o
  -6   4  14     8.75    10.86     0.79 o
  -5   4  14     4.30     3.76     0.69 o
  -4   4  14   207.14   231.27     2.51 o
  -3   4  14   709.10   723.43     3.94 o
  -2   4  14    22.49    16.55     0.69 o
  -1   4  14   149.64   143.99     1.55 o
   0   4  14   586.03   564.72     3.10 o
   1   4  14    43.20    64.40     1.20 o
   2   4  14     7.08     4.87     0.61 o
   3   4  14   404.33   380.77     3.82 o
   4   4  14     5.22     7.08     0.89 o
   5   4  14    53.83    59.15     2.05 o
   6   4  14     0.08    -0.97     0.77 <
  -7   5  14   123.77   104.52     1.75 o
  -6   5  14   149.07   131.93     2.02 o
  -5   5  14    22.66    17.94     1.00 o
  -4   5  14     7.19     7.86     0.66 o
  -3   5  14    75.34    71.29     1.56 o
  -2   5  14    78.06    82.78     1.38 o
  -1   5  14   253.12   265.18     2.33 o
   0   5  14    25.27    24.80     0.82 o
   1   5  14   389.30   340.93     2.70 o
   2   5  14  1116.21  1152.54     6.08 o
   3   5  14   254.44   258.50     3.34 o
   4   5  14    68.35    67.91     1.75 o
   5   5  14   323.51   348.41     3.62 o
   6   5  14   141.28   163.03     2.63 o
  -6   6  14     6.45     3.86     0.63 o
  -5   6  14    18.59    15.64     0.82 o
  -4   6  14    41.47    54.68     1.53 o
  -3   6  14    21.27    19.41     0.97 o
  -2   6  14     1.49     9.13     0.67 o
  -1   6  14   390.00   410.85     2.95 o
   0   6  14     2.94     5.58     0.64 o
   1   6  14    83.55    83.53     1.51 o
   2   6  14    22.78    19.49     1.03 o
   3   6  14     9.73    22.08     1.17 o
   4   6  14     0.67     0.99     0.57 <
   5   6  14    59.54    66.35     1.58 o
   6   6  14     0.49     1.12     0.97 <
  -6   7  14    15.11    12.48     0.81 o
  -5   7  14    88.74    82.07     1.46 o
  -4   7  14   223.95   222.25     2.52 o
  -3   7  14    91.20   102.48     1.95 o
  -2   7  14    11.54    12.06     0.87 o
  -1   7  14     7.63    21.32     1.00 o
   0   7  14   108.97   104.81     1.69 o
   1   7  14   197.16   197.61     2.40 o
   2   7  14    52.40    47.58     1.41 o
   3   7  14    35.91    36.54     1.23 o
   4   7  14    12.49    19.22     0.87 o
   5   7  14    21.34    17.11     0.98 o
  -5   8  14    12.17    12.26     0.68 o
  -4   8  14     8.19    14.64     0.83 o
  -3   8  14   191.08   200.67     2.37 o
  -2   8  14    28.44    35.42     1.20 o
  -1   8  14   354.82   404.70     3.53 o
   0   8  14     1.73     2.25     0.60 o
   1   8  14   447.52   430.76     3.73 o
   2   8  14    38.17    51.50     1.47 o
   3   8  14    94.24    86.81     1.56 o
   4   8  14     0.07     0.96     0.44 <
  -4   9  14    49.19    44.73     1.10 o
  -3   9  14    12.78    14.58     1.04 o
  -2   9  14    30.14    31.17     1.25 o
  -1   9  14   175.98   194.34     2.57 o
   0   9  14    76.19    71.60     1.67 o
   1   9  14    93.99    85.53     1.75 o
   2   9  14     8.08    10.55     0.80 o
   3   9  14    59.79    57.37     1.33 o
  -3  10  14     3.80     4.20     0.66 o
  -2  10  14     8.03    10.71     0.72 o
  -1  10  14    44.80    47.25     1.22 o
   0  10  14     8.25     8.49     0.65 o
   1  10  14   232.74   242.93     2.87 o
   2  10  14    20.35    23.34     0.94 o
  -8   1  15     0.48     2.37     0.95 <
  -7   1  15   352.65   322.97     3.22 o
  -6   1  15    52.44    50.62     1.58 o
  -5   1  15   129.07   135.59     2.40 o
  -4   1  15     1.86     1.95     0.52 o
  -3   1  15   229.68   260.53     2.34 o
  -2   1  15  1079.49  1014.72     5.74 o
  -1   1  15  2547.76  2845.84     9.23 o
   0   1  15    72.48    94.66     1.86 o
   1   1  15    44.08    51.56     1.41 o
   2   1  15   586.06   605.84     3.92 o
   3   1  15   350.69   312.14     3.40 o
   4   1  15    85.09    79.93     2.41 o
   5   1  15     4.88     6.10     1.18 o
   6   1  15     2.06     5.76     1.16 o
   7   1  15    21.39    22.35     1.27 o
  -7   2  15    39.37    38.73     1.23 o
  -6   2  15   595.82   606.52     4.79 o
  -5   2  15   502.21   491.48     3.99 o
  -4   2  15     2.25     5.42     0.55 o
  -3   2  15   392.06   408.30     2.90 o
  -2   2  15     2.70     6.76     0.56 o
  -1   2  15  1117.48  1205.84     5.77 o
   0   2  15  1077.58  1093.54     6.25 o
   1   2  15     9.87    12.92     0.67 o
   2   2  15    26.63    25.53     0.86 o
   3   2  15   656.40   665.19     5.89 o
   4   2  15   174.28   175.02     2.80 o
   5   2  15     7.17     9.94     1.31 o
   6   2  15    32.05    49.23     1.96 o
   7   2  15   136.31   171.16     3.43 o
  -7   3  15   136.52   127.71     2.85 o
  -6   3  15   245.69   235.43     2.99 o
  -5   3  15    32.10    27.49     1.05 o
  -4   3  15    11.14    14.27     0.79 o
  -3   3  15   943.07   963.04     4.57 o
  -2   3  15  5696.20  5825.32     9.85 o
  -1   3  15   539.64   597.23     3.59 o
   0   3  15   584.55   568.75     3.10 o
   1   3  15   618.77   594.71     3.48 o
   2   3  15   137.82   144.68     1.91 o
   3   3  15     8.57     9.63     0.87 o
   4   3  15  1391.41  1435.94    10.09 o
   5   3  15    35.89    45.10     2.79 o
   6   3  15     0.36     0.43     1.02 <
  -7   4  15     3.92     2.35     0.62 o
  -6   4  15    63.39    60.59     1.49 o
  -5   4  15   343.61   334.08     3.48 o
  -4   4  15    42.27    45.24     1.16 o
  -3   4  15   272.34   285.87     2.54 o
  -2   4  15   934.93   986.38     4.30 o
  -1   4  15   210.26   220.93     2.00 o
   0   4  15    58.70    67.75     1.17 o
   1   4  15     3.31     4.01     0.55 o
   2   4  15     4.81     6.69     0.71 o
   3   4  15     4.09    11.20     0.96 o
   4   4  15    28.74    26.94     1.28 o
   5   4  15   159.18   154.40     2.85 o
   6   4  15     2.98     3.78     0.72 o
  -7   5  15    66.77    51.49     1.23 o
  -6   5  15    64.23    56.83     1.45 o
  -5   5  15    64.55    64.92     1.53 o
  -4   5  15   253.19   255.52     2.59 o
  -3   5  15     0.16     2.33     0.62 o
  -2   5  15    61.36    63.72     1.27 o
  -1   5  15   218.31   221.87     2.20 o
   0   5  15    32.37    39.31     0.97 o
   1   5  15    47.70    56.42     1.21 o
   2   5  15    25.64    26.44     1.05 o
   3   5  15    54.90    56.64     1.69 o
   4   5  15    45.00    51.23     1.62 o
   5   5  15    12.70    12.30     0.92 o
   6   5  15     1.80     3.20     0.63 o
  -6   6  15    74.72    65.17     1.37 o
  -5   6  15   298.45   295.92     2.73 o
  -4   6  15   262.60   257.99     3.08 o
  -3   6  15    62.75    66.12     1.44 o
  -2   6  15   800.22   836.75     4.82 o
  -1   6  15   178.07   183.78     2.11 o
   0   6  15    15.38    21.90     0.91 o
   1   6  15    79.31    78.66     1.68 o
   2   6  15   150.55   123.00     2.18 o
   3   6  15   288.62   305.58     3.36 o
   4   6  15     4.15     7.33     0.82 o
   5   6  15    67.09    65.68     1.65 o
  -6   7  15     2.42     0.22     0.60 <
  -5   7  15    65.62    57.71     1.37 o
  -4   7  15   228.38   219.66     2.46 o
  -3   7  15   200.71   221.24     2.77 o
  -2   7  15     8.00    17.51     0.91 o
  -1   7  15  2983.22  3111.51     9.46 o
   0   7  15     1.70     4.45     0.70 o
   1   7  15     2.56     4.42     0.79 o
   2   7  15   224.91   219.03     2.96 o
   3   7  15   430.93   443.50     3.60 o
   4   7  15   130.96   138.79     1.99 o
   5   7  15   107.13   128.38     3.20 o
  -5   8  15     0.94     1.12     0.49 <
  -4   8  15   182.37   174.88     2.12 o
  -3   8  15    33.37    34.69     1.09 o
  -2   8  15   179.51   189.34     2.86 o
  -1   8  15     4.93     6.93     0.80 o
   0   8  15    34.26    31.94     1.00 o
   1   8  15    59.20    61.58     1.52 o
   2   8  15   134.75   130.43     2.05 o
   3   8  15   170.32   149.77     1.92 o
   4   8  15     7.65     7.53     0.60 o
  -4   9  15    39.86    40.65     1.24 o
  -3   9  15    22.19    16.91     1.05 o
  -2   9  15    23.76    27.69     1.15 o
  -1   9  15     0.30     1.51     0.71 <
   0   9  15   130.75   126.61     2.24 o
   1   9  15    74.59    67.41     1.37 o
   2   9  15    73.05    74.01     1.44 o
   3   9  15    25.64    22.52     0.89 o
  -3  10  15    35.65    39.75     1.51 o
  -2  10  15    14.47    18.38     0.92 o
  -1  10  15     0.33     1.31     0.51 <
   0  10  15     0.31    -0.27     0.61 <
   1  10  15    89.39    93.43     1.97 o
   2  10  15    91.54    91.02     2.13 o
  -7   0  16   102.68    97.81     2.55 o
  -6   0  16   152.48   149.24     3.53 o
  -5   0  16    26.35    21.38     1.74 o
  -4   0  16   475.71   529.80     5.05 o
  -3   0  16    28.31    29.16     1.11 o
  -2   0  16  1209.41  1235.30     6.98 o
  -1   0  16   576.05   473.61     6.33 o
   0   0  16  9501.73  9914.37    26.02 o
   1   0  16  2480.73  2374.66    10.07 o
   2   0  16   115.93   129.03     2.86 o
   3   0  16   496.73   511.58     6.21 o
   4   0  16   723.86   690.82     9.68 o
   5   0  16   190.30   191.57     6.86 o
   6   0  16    32.93    43.89     3.49 o
   7   0  16   186.01   201.75     5.18 o
  -7   1  16    70.16    67.03     1.67 o
  -6   1  16     2.98     1.20     0.71 <
  -5   1  16   154.17   146.82     2.40 o
  -4   1  16   261.03   251.19     2.55 o
  -3   1  16   189.12   192.65     1.91 o
  -2   1  16  1412.81  1422.92     5.33 o
  -1   1  16     8.53    20.20     0.98 o
   0   1  16    17.84    16.27     0.96 o
   1   1  16    61.90    58.26     1.19 o
   2   1  16    43.97    44.78     1.25 o
   3   1  16   732.32   711.31     5.11 o
   4   1  16     1.16     2.12     0.75 <
   5   1  16    58.19    74.77     2.57 o
   6   1  16    41.16    41.99     2.40 o
   7   1  16     0.84     8.67     1.06 o
  -7   2  16    68.87    61.97     1.54 o
  -6   2  16     9.94    15.56     0.98 o
  -5   2  16     2.04     3.73     0.81 o
  -4   2  16    17.82    20.11     0.99 o
  -3   2  16   199.27   205.10     2.34 o
  -2   2  16    62.70    60.32     1.04 o
  -1   2  16   674.64   663.32     3.55 o
   0   2  16   184.16   183.96     2.10 o
   1   2  16   310.27   308.60     2.83 o
   2   2  16   184.10   181.53     2.22 o
   3   2  16    21.08    31.38     1.46 o
   4   2  16   536.37   579.21     6.33 o
   5   2  16     1.90     3.77     1.08 o
   6   2  16    22.67    16.65     1.40 o
  -7   3  16    60.70    64.29     1.81 o
  -6   3  16    56.81    49.53     1.45 o
  -5   3  16   179.98   197.77     2.81 o
  -4   3  16     0.41     1.93     0.55 o
  -3   3  16   246.22   258.26     2.53 o
  -2   3  16  2729.55  2796.44     7.35 o
  -1   3  16    38.79    34.99     0.85 o
   0   3  16     5.83     7.02     0.52 o
   1   3  16   661.45   702.71     3.89 o
   2   3  16     0.07     2.27     0.56 o
   3   3  16   142.81   139.58     2.61 o
   4   3  16     6.04    15.49     1.27 o
   5   3  16   137.10   170.34     3.97 o
   6   3  16     7.65    17.45     1.26 o
  -7   4  16     1.06     0.42     0.52 <
  -6   4  16     9.09    10.56     0.83 o
  -5   4  16    79.07    72.78     1.78 o
  -4   4  16   453.82   451.18     3.47 o
  -3   4  16     2.93     4.39     0.59 o
  -2   4  16   332.61   331.64     2.68 o
  -1   4  16   342.12   355.72     2.65 o
   0   4  16   586.70   564.99     3.39 o
   1   4  16   908.28   907.65     4.60 o
   2   4  16   841.16   816.28     4.85 o
   3   4  16   628.61   654.35     5.49 o
   4   4  16    22.20    22.08     1.22 o
   5   4  16   193.69   211.85     3.29 o
   6   4  16    31.16    37.99     1.62 o
  -7   5  16    46.44    43.98     1.91 o
  -6   5  16     6.22     7.31     0.69 o
  -5   5  16     9.27    15.06     0.95 o
  -4   5  16   183.76   194.57     2.39 o
  -3   5  16   384.54   380.99     3.48 o
  -2   5  16    23.88    28.32     0.97 o
  -1   5  16    19.65    19.13     0.82 o
   0   5  16     1.70     5.16     0.59 o
   1   5  16     4.93    10.37     0.73 o
   2   5  16     8.35     9.95     0.82 o
   3   5  16    59.88    58.15     1.67 o
   4   5  16   125.16   134.02     2.60 o
   5   5  16    85.33   102.28     2.25 o
   6   5  16    23.92    37.29     1.73 o
  -6   6  16    62.79    55.26     1.46 o
  -5   6  16   103.84    95.89     1.68 o
  -4   6  16     2.94     8.25     0.85 o
  -3   6  16   262.55   261.49     2.68 o
  -2   6  16   106.19   102.38     1.90 o
  -1   6  16   187.86   191.03     2.19 o
   0   6  16    29.74    31.47     1.08 o
   1   6  16    84.32    92.66     1.80 o
   2   6  16   216.90   209.60     3.09 o
   3   6  16    68.26    59.13     1.63 o
   4   6  16   144.84   152.00     2.29 o
   5   6  16    31.59    31.29     1.18 o
  -6   7  16     0.08     1.00     0.66 <
  -5   7  16    17.72    17.97     0.85 o
  -4   7  16    13.42    14.47     0.84 o
  -3   7  16   339.36   368.25     3.49 o
  -2   7  16   498.59   544.52     4.02 o
  -1   7  16    17.53    31.95     1.27 o
   0   7  16    19.07    17.12     0.93 o
   1   7  16    31.91    26.93     1.23 o
   2   7  16     9.13     9.66     0.94 o
   3   7  16    60.15    66.65     1.43 o
   4   7  16     6.15     7.62     0.76 o
   5   7  16    26.20    32.36     1.48 o
  -5   8  16    13.81    13.90     0.90 o
  -4   8  16    16.15    15.64     0.76 o
  -3   8  16   111.26   107.25     1.70 o
  -2   8  16     8.71     9.79     0.88 o
  -1   8  16    28.40    27.01     1.12 o
   0   8  16    10.47    10.04     0.74 o
   1   8  16   116.04   114.11     1.95 o
   2   8  16     0.78     2.24     0.64 o
   3   8  16   406.81   466.09     3.49 o
   4   8  16     9.93     5.31     0.86 o
  -4   9  16    10.18    13.71     0.75 o
  -3   9  16    40.24    43.41     1.44 o
  -2   9  16    23.60    21.88     1.09 o
  -1   9  16     9.88     8.38     0.87 o
   0   9  16     9.20    10.86     0.89 o
   1   9  16    14.55    14.53     0.86 o
   2   9  16     0.04     1.67     0.55 o
   3   9  16     1.68     2.77     0.75 o
  -2  10  16     0.89     3.73     0.66 o
  -1  10  16    66.88    68.45     1.43 o
   0  10  16     0.35     1.07     0.66 <
   1  10  16   223.59   247.06     3.29 o
  -7   1  17    48.84    42.34     1.35 o
  -6   1  17   149.70   137.30     2.35 o
  -5   1  17   362.78   393.80     3.70 o
  -4   1  17    38.93    38.54     1.16 o
  -3   1  17    97.31   103.40     1.46 o
  -2   1  17  1796.44  1925.71     5.82 o
  -1   1  17   204.58   209.88     2.22 o
   0   1  17  1140.49  1326.96     5.33 o
   1   1  17   199.04   184.53     1.97 o
   2   1  17  1782.96  1775.03     7.55 o
   3   1  17    34.04    43.29     1.48 o
   4   1  17     1.52     2.72     0.92 <
   5   1  17   148.73   144.38     4.07 o
   6   1  17    31.02    36.31     1.82 o
  -7   2  17    72.10    63.85     1.62 o
  -6   2  17   307.67   316.25     3.40 o
  -5   2  17   176.21   188.52     2.76 o
  -4   2  17   278.39   278.61     3.09 o
  -3   2  17   319.62   301.88     2.75 o
  -2   2  17   633.37   591.52     3.16 o
  -1   2  17   895.92   875.29     4.14 o
   0   2  17   162.59   153.76     1.69 o
   1   2  17   457.02   505.73     3.55 o
   2   2  17    52.42    64.41     1.41 o
   3   2  17    80.26    82.98     2.22 o
   4   2  17    10.32    10.32     1.35 o
   5   2  17     2.83     5.43     1.44 o
   6   2  17   162.03   172.69     2.86 o
  -7   3  17     9.54     7.41     0.74 o
  -6   3  17    42.48    44.80     1.31 o
  -5   3  17   148.16   147.21     2.62 o
  -4   3  17   175.29   176.82     2.34 o
  -3   3  17   602.41   647.58     3.88 o
  -2   3  17    32.73    40.82     0.99 o
  -1   3  17   248.31   275.33     2.18 o
   0   3  17   423.83   373.19     2.69 o
   1   3  17   891.74   894.20     4.58 o
   2   3  17    13.64    15.45     0.81 o
   3   3  17   210.76   206.84     3.21 o
   4   3  17   265.79   269.44     4.43 o
   5   3  17    28.46    30.06     1.46 o
   6   3  17   210.95   247.78     4.33 o
  -7   4  17     1.07     1.51     0.52 <
  -6   4  17     0.61     1.56     0.62 <
  -5   4  17    94.05    98.57     2.20 o
  -4   4  17   199.61   212.42     2.44 o
  -3   4  17     1.93     4.80     0.62 o
  -2   4  17   122.93   135.28     1.87 o
  -1   4  17    13.11    17.77     0.74 o
   0   4  17    39.20    40.13     1.06 o
   1   4  17    47.09    46.68     1.18 o
   2   4  17   180.79   203.43     2.64 o
   3   4  17     3.20     7.64     1.00 o
   4   4  17   162.48   166.70     3.43 o
   5   4  17   125.66   151.96     3.25 o
   6   4  17    18.60    23.44     1.58 o
  -7   5  17    18.34    19.00     1.88 o
  -6   5  17     7.47     6.12     0.68 o
  -5   5  17   580.16   566.22     4.08 o
  -4   5  17    74.94    86.12     1.63 o
  -3   5  17  2185.71  2349.27     8.62 o
  -2   5  17   108.24   116.29     1.80 o
  -1   5  17   430.91   441.13     3.04 o
   0   5  17     1.95     5.62     0.62 o
   1   5  17    19.00    24.03     1.01 o
   2   5  17    49.95    40.52     1.33 o
   3   5  17   348.71   356.87     4.18 o
   4   5  17    24.12    22.54     1.36 o
   5   5  17     1.22     4.52     0.86 o
  -6   6  17   282.52   260.37     4.06 o
  -5   6  17     9.30     5.56     0.70 o
  -4   6  17    19.96    16.86     0.97 o
  -3   6  17   100.88   125.40     1.99 o
  -2   6  17   761.90   815.96     4.75 o
  -1   6  17  1608.74  1664.08     6.27 o
   0   6  17    60.39    57.20     1.36 o
   1   6  17    21.62    21.20     1.09 o
   2   6  17   316.42   318.15     3.61 o
   3   6  17   269.65   257.11     3.13 o
   4   6  17    94.15    88.60     1.72 o
   5   6  17    13.86    15.37     1.16 o
  -5   7  17     6.40     6.48     0.64 o
  -4   7  17    33.56    38.31     1.11 o
  -3   7  17    32.58    31.18     1.16 o
  -2   7  17   125.64   129.08     2.02 o
  -1   7  17    60.07    58.42     1.45 o
   0   7  17   169.17   180.75     2.29 o
   1   7  17    34.72    34.67     1.26 o
   2   7  17   833.27   851.49     5.90 o
   3   7  17   167.40   184.49     2.35 o
   4   7  17    40.34    42.17     1.33 o
  -5   8  17     4.96     3.86     0.66 o
  -4   8  17    45.61    48.26     1.11 o
  -3   8  17    19.66    24.02     0.89 o
  -2   8  17     1.95     3.31     0.71 o
  -1   8  17    24.83    25.90     1.10 o
   0   8  17    14.78    13.23     0.84 o
   1   8  17     1.89     2.66     0.67 o
   2   8  17     0.90     3.01     0.67 o
   3   8  17     9.86    10.88     0.77 o
   4   8  17    38.75    30.92     2.15 o
  -4   9  17     8.00     6.42     0.95 o
  -3   9  17    11.01    15.38     0.94 o
  -2   9  17    45.03    51.15     1.47 o
  -1   9  17    43.69    40.81     1.26 o
   0   9  17    31.28    31.33     1.13 o
   1   9  17    86.48    82.05     1.82 o
   2   9  17    49.24    40.22     1.28 o
   3   9  17    37.38    34.88     2.16 o
  -2  10  17    81.06    91.84     2.20 o
  -1  10  17    71.59    76.16     1.59 o
   0  10  17   159.66   189.60     2.87 o
   1  10  17     2.00     2.32     0.59 o
  -7   0  18   129.66   118.31     3.15 o
  -6   0  18    53.08    57.68     2.22 o
  -5   0  18     4.07     3.45     1.18 <
  -4   0  18   139.60   147.65     2.80 o
  -3   0  18   218.37   237.73     3.16 o
  -2   0  18   118.35   108.83     2.02 o
  -1   0  18    20.87    20.18     1.15 o
   0   0  18  1054.04  1091.55     6.51 o
   1   0  18    95.43   102.17     2.16 o
   2   0  18     2.00    15.14     1.45 o
   3   0  18  1090.39  1093.57     9.66 o
   4   0  18    66.33    65.21     3.58 o
   5   0  18     6.12     4.84     1.19 o
   6   0  18    71.32    89.16     2.96 o
  -7   1  18   398.55   355.28     3.31 o
  -6   1  18    15.90    15.70     0.95 o
  -5   1  18   185.84   194.22     2.62 o
  -4   1  18   799.20   823.38     5.02 o
  -3   1  18  1255.42  1241.77     5.07 o
  -2   1  18   673.94   646.49     3.60 o
  -1   1  18    84.39    75.65     1.26 o
   0   1  18    95.39    93.18     1.53 o
   1   1  18  1433.49  1422.70     5.90 o
   2   1  18   962.35   914.52     5.96 o
   3   1  18    44.66    37.10     1.42 o
   4   1  18   521.38   559.33     7.91 o
   5   1  18     4.68     6.60     0.90 o
   6   1  18     5.30     6.84     0.87 o
  -7   2  18     1.09     1.36     0.64 <
  -6   2  18   167.51   166.77     2.48 o
  -5   2  18    33.23    33.92     1.31 o
  -4   2  18    75.06    84.70     1.81 o
  -3   2  18     0.58     2.67     0.54 o
  -2   2  18   981.47   986.54     4.24 o
  -1   2  18    42.47    59.51     1.11 o
   0   2  18    19.38    17.11     0.74 o
   1   2  18   381.22   361.41     3.10 o
   2   2  18   130.93   118.96     2.12 o
   3   2  18   124.16   130.67     2.80 o
   4   2  18     4.38     1.98     1.18 <
   5   2  18    21.68    21.29     1.22 o
   6   2  18    24.36    26.87     1.22 o
  -7   3  18     7.64     5.30     0.62 o
  -6   3  18   207.07   199.42     2.49 o
  -5   3  18   200.16   204.13     2.86 o
  -4   3  18    15.71    17.38     0.96 o
  -3   3  18    43.08    49.42     1.25 o
  -2   3  18   145.19   141.59     1.82 o
  -1   3  18   107.31   136.05     1.68 o
   0   3  18   368.68   376.39     2.81 o
   1   3  18   114.38   102.51     1.68 o
   2   3  18   496.90   498.76     4.23 o
   3   3  18     4.66     9.84     0.96 o
   4   3  18    17.16    13.23     1.22 o
   5   3  18    46.39    57.45     1.99 o
   6   3  18     9.52    13.05     1.06 o
  -7   4  18     4.46     2.96     0.55 o
  -6   4  18    12.12    13.11     0.81 o
  -5   4  18    10.66    11.32     0.96 o
  -4   4  18   188.48   182.71     2.17 o
  -3   4  18    25.73    25.90     0.98 o
  -2   4  18   948.46   952.79     4.91 o
  -1   4  18    54.42    48.20     1.06 o
   0   4  18     9.26    11.51     0.74 o
   1   4  18   229.78   245.54     2.50 o
   2   4  18     3.19     4.43     0.69 o
   3   4  18   210.89   230.85     3.79 o
   4   4  18    99.16    92.58     2.54 o
   5   4  18   285.96   326.77     5.41 o
   6   4  18    39.92    43.99     1.86 o
  -6   5  18    41.27    39.44     1.22 o
  -5   5  18   337.72   356.42     3.27 o
  -4   5  18   456.90   492.55     4.17 o
  -3   5  18    49.21    58.26     1.53 o
  -2   5  18   441.16   493.88     3.84 o
  -1   5  18  1723.89  1791.23     6.25 o
   0   5  18   582.69   567.66     3.96 o
   1   5  18   361.30   353.10     3.32 o
   2   5  18   157.56   144.67     2.41 o
   3   5  18    68.74    68.74     2.06 o
   4   5  18    19.12    23.14     1.39 o
   5   5  18    69.49    89.09     2.31 o
  -6   6  18     1.99     4.63     0.77 o
  -5   6  18   135.80   143.17     2.54 o
  -4   6  18    14.74    14.91     0.82 o
  -3   6  18     0.73     5.52     0.72 o
  -2   6  18    48.87    63.10     1.46 o
  -1   6  18     8.31     9.27     0.75 o
   0   6  18    85.19    75.87     1.51 o
   1   6  18     8.40    11.56     0.95 o
   2   6  18   222.61   218.58     3.17 o
   3   6  18   108.71   105.39     2.21 o
   4   6  18    51.66    59.62     1.64 o
   5   6  18     8.43     7.44     0.98 o
  -5   7  18     1.03     0.61     0.65 <
  -4   7  18     7.62    10.24     0.72 o
  -3   7  18    56.98    54.33     1.40 o
  -2   7  18    95.54    96.11     1.73 o
  -1   7  18   103.92   116.65     1.93 o
   0   7  18    59.95    67.37     1.53 o
   1   7  18     2.21     5.25     0.84 o
   2   7  18     0.15     7.07     0.94 o
   3   7  18     0.81     1.39     0.62 <
   4   7  18    18.61    16.39     0.97 o
  -4   8  18    12.58    14.07     0.70 o
  -3   8  18     1.01     0.89     0.52 <
  -2   8  18    65.38    77.55     1.72 o
  -1   8  18    47.69    50.54     1.49 o
   0   8  18   285.01   289.80     3.03 o
   1   8  18    15.26    18.00     1.01 o
   2   8  18    69.11    77.85     1.73 o
   3   8  18    96.32   100.65     1.67 o
  -3   9  18   128.35   149.98     2.30 o
  -2   9  18   232.87   272.60     3.33 o
  -1   9  18   138.24   165.42     2.46 o
   0   9  18   365.09   409.11     4.29 o
   1   9  18    97.13   107.00     1.96 o
   2   9  18     1.96     2.57     0.62 o
  -1  10  18    57.63    54.13     3.03 o
   0  10  18     0.87     5.12     0.82 o
  -7   1  19   396.05   372.67     3.51 o
  -6   1  19     0.52     0.14     0.71 <
  -5   1  19   297.25   300.18     3.43 o
  -4   1  19    74.85    76.15     1.71 o
  -3   1  19    24.02    22.98     0.85 o
  -2   1  19    67.24    74.02     1.50 o
  -1   1  19   632.27   671.93     3.37 o
   0   1  19   130.20   143.89     1.87 o
   1   1  19  2293.78  2342.51     8.19 o
   2   1  19   358.77   356.99     3.88 o
   3   1  19    86.32    84.45     1.97 o
   4   1  19   472.77   523.78     6.64 o
   5   1  19    88.42   110.20     1.87 o
   6   1  19    52.66    69.93     1.75 o
  -7   2  19     2.92     3.91     0.64 o
  -6   2  19     8.90    11.51     0.86 o
  -5   2  19    34.13    30.12     1.23 o
  -4   2  19     8.52    10.02     0.86 o
  -3   2  19   160.88   175.67     1.96 o
  -2   2  19   932.56   979.35     4.30 o
  -1   2  19   669.26   670.91     3.75 o
   0   2  19    61.48    46.84     1.17 o
   1   2  19   190.50   168.15     2.22 o
   2   2  19   833.37   801.54     5.93 o
   3   2  19  2194.77  2130.36    11.29 o
   4   2  19     3.72     6.57     0.90 o
   5   2  19    43.08    44.89     1.52 o
   6   2  19    12.84    19.98     1.49 o
  -7   3  19    37.72    31.64     1.15 o
  -6   3  19   132.95   130.42     2.06 o
  -5   3  19    34.69    36.15     1.33 o
  -4   3  19   363.41   399.95     3.66 o
  -3   3  19   149.81   155.38     2.03 o
  -2   3  19   119.08   137.66     1.86 o
  -1   3  19    60.17    55.36     1.20 o
   0   3  19    79.60    65.03     1.34 o
   1   3  19   178.04   177.40     2.23 o
   2   3  19   404.97   392.09     4.00 o
   3   3  19   855.07   892.60     7.55 o
   4   3  19     0.65     1.33     0.79 <
   5   3  19    45.99    52.08     1.77 o
   6   3  19   250.32   290.33     4.42 o
  -7   4  19     1.99    -0.38     0.79 <
  -6   4  19    75.13    68.08     1.50 o
  -5   4  19     6.22     7.26     0.80 o
  -4   4  19     9.03    12.22     0.79 o
  -3   4  19   712.26   754.02     4.94 o
  -2   4  19     1.69     1.92     0.56 o
  -1   4  19   262.56   256.92     2.41 o
   0   4  19    22.56    21.40     0.93 o
   1   4  19    19.22    25.98     1.10 o
   2   4  19    31.73    33.02     1.27 o
   3   4  19     6.64     5.04     0.98 o
   4   4  19   200.68   216.04     4.16 o
   5   4  19    64.39    78.47     2.23 o
  -6   5  19    27.40    32.40     1.08 o
  -5   5  19    33.87    35.14     1.21 o
  -4   5  19   176.54   181.16     2.55 o
  -3   5  19    51.80    48.65     1.34 o
  -2   5  19  4506.78  4812.27    11.88 o
  -1   5  19   342.87   386.03     3.09 o
   0   5  19    53.43    52.25     1.27 o
   1   5  19     8.03    11.19     0.91 o
   2   5  19     6.90     5.20     0.80 o
   3   5  19     0.19     2.96     0.91 o
   4   5  19     1.99     2.95     0.79 o
   5   5  19     3.41     5.71     0.83 o
  -6   6  19    42.36    34.02     1.29 o
  -5   6  19   104.97   101.91     2.33 o
  -4   6  19   231.55   247.43     2.74 o
  -3   6  19   277.34   296.26     3.16 o
  -2   6  19   388.13   430.91     3.65 o
  -1   6  19   432.50   442.14     3.21 o
   0   6  19     8.84    13.20     0.84 o
   1   6  19   537.63   550.36     4.59 o
   2   6  19   331.91   338.76     3.84 o
   3   6  19   215.15   217.85     3.65 o
   4   6  19     1.53     2.02     0.69 <
   5   6  19     9.88     4.72     0.98 o
  -5   7  19    18.88    18.72     1.10 o
  -4   7  19   134.10   139.23     2.09 o
  -3   7  19     0.32     1.90     0.57 o
  -2   7  19    62.36    63.72     1.46 o
  -1   7  19    11.67    12.02     0.85 o
   0   7  19   305.81   324.99     3.10 o
   1   7  19   237.92   238.98     2.84 o
   2   7  19   107.31   107.64     2.45 o
   3   7  19    95.72    94.96     1.86 o
   4   7  19    73.17    81.75     2.35 o
  -4   8  19    80.62    81.64     1.45 o
  -3   8  19     0.72     2.75     0.54 o
  -2   8  19    11.05    11.81     0.83 o
  -1   8  19    78.91    85.55     1.82 o
   0   8  19    38.14    47.62     1.32 o
   1   8  19   115.74   132.00     2.11 o
   2   8  19   304.04   336.19     3.28 o
   3   8  19    71.58    76.06     1.93 o
  -3   9  19     0.91     2.34     0.60 o
  -2   9  19     9.80    13.91     0.81 o
  -1   9  19   101.15   110.13     1.95 o
   0   9  19   132.89   135.64     2.43 o
   1   9  19    12.05    14.77     0.91 o
   2   9  19    17.02    14.54     1.04 o
  -7   0  20     0.91     1.89     0.86 <
  -6   0  20   736.19   747.59     8.40 o
  -5   0  20  2056.60  2182.68    16.69 o
  -4   0  20   142.28   152.25     3.18 o
  -3   0  20   606.50   638.33     5.42 o
  -2   0  20    59.53    47.24     1.60 o
  -1   0  20   558.53   571.72     4.81 o
   0   0  20   362.21   364.79     3.79 o
   1   0  20   420.13   420.61     4.62 o
   2   0  20  1081.67  1057.68     8.96 o
   3   0  20     0.12    10.93     1.51 o
   4   0  20   169.88   182.51     4.66 o
   5   0  20    36.29    34.94     1.74 o
   6   0  20    59.96    59.20     2.11 o
  -7   1  20   153.83   134.91     2.61 o
  -6   1  20    81.79    86.27     1.90 o
  -5   1  20   248.68   267.66     3.23 o
  -4   1  20    34.34    31.50     1.13 o
  -3   1  20    50.22    48.72     1.26 o
  -2   1  20    68.65    70.15     1.43 o
  -1   1  20  1371.79  1408.05     5.00 o
   0   1  20     1.71     4.15     0.55 o
   1   1  20   259.83   255.13     2.87 o
   2   1  20   166.89   167.33     2.61 o
   3   1  20    12.58     8.50     1.01 o
   4   1  20   109.15   110.01     2.87 o
   5   1  20    46.04    42.20     1.19 o
   6   1  20    29.39    29.34     1.64 o
  -7   2  20   292.35   252.19     2.66 o
  -6   2  20     4.01     3.61     0.67 o
  -5   2  20    12.10     8.72     0.87 o
  -4   2  20    11.95    12.76     0.90 o
  -3   2  20   282.02   308.71     2.63 o
  -2   2  20   261.96   252.27     2.35 o
  -1   2  20    10.36    11.97     0.69 o
   0   2  20    57.65    70.65     1.52 o
   1   2  20    66.89    71.47     1.56 o
   2   2  20   130.99   128.80     2.39 o
   3   2  20     1.74    12.13     1.31 o
   4   2  20   209.35   232.30     4.66 o
   5   2  20    63.05    65.91     1.71 o
   6   2  20    31.39    32.79     2.57 o
  -7   3  20    37.99    29.42     1.20 o
  -6   3  20     7.72     7.31     0.74 o
  -5   3  20    85.99    98.22     1.97 o
  -4   3  20    10.44     9.43     0.82 o
  -3   3  20    97.17   110.12     1.75 o
  -2   3  20   112.62   127.64     1.88 o
  -1   3  20   184.01   188.46     2.12 o
   0   3  20    51.78    50.23     1.23 o
   1   3  20   137.64   133.63     2.06 o
   2   3  20    10.06    15.00     1.09 o
   3   3  20     0.49     3.70     1.05 o
   4   3  20   182.27   170.29     3.99 o
   5   3  20     2.71     5.13     0.86 o
   6   3  20     1.73     3.00     1.31 <
  -6   4  20   178.36   172.80     2.33 o
  -5   4  20   209.62   231.35     2.82 o
  -4   4  20   612.60   649.28     4.16 o
  -3   4  20    56.77    60.05     1.45 o
  -2   4  20    94.74   107.87     1.72 o
  -1   4  20   978.51   990.46     4.75 o
   0   4  20   181.84   179.01     2.23 o
   1   4  20   301.43   296.18     3.23 o
   2   4  20     0.11     1.52     0.76 <
   3   4  20    22.03    19.38     1.37 o
   4   4  20    44.36    51.90     2.16 o
   5   4  20     2.44     5.68     1.07 o
  -6   5  20     6.31     5.04     0.70 o
  -5   5  20     0.06     1.22     0.65 <
  -4   5  20    50.01    51.35     1.54 o
  -3   5  20    45.01    48.31     1.42 o
  -2   5  20   264.56   296.20     2.92 o
  -1   5  20     3.54     8.84     0.71 o
   0   5  20    40.05    46.96     1.23 o
   1   5  20     4.61     5.30     0.84 o
   2   5  20   360.84   351.33     4.13 o
   3   5  20    38.01    41.83     1.69 o
   4   5  20    54.61    57.67     1.51 o
   5   5  20    34.43    35.30     1.63 o
  -6   6  20    25.50    23.94     1.07 o
  -5   6  20    64.68    72.13     1.95 o
  -4   6  20     6.43     8.97     0.76 o
  -3   6  20     5.27     9.65     0.84 o
  -2   6  20    42.71    44.29     1.35 o
  -1   6  20     7.79    10.92     0.84 o
   0   6  20    10.88     7.49     0.79 o
   1   6  20    58.93    58.04     1.75 o
   2   6  20    20.14    27.40     1.40 o
   3   6  20     5.64     5.74     0.91 o
   4   6  20    49.49    45.17     1.40 o
  -5   7  20     6.96     7.38     0.78 o
  -4   7  20     4.58     5.41     0.65 o
  -3   7  20     0.03     0.24     0.53 <
  -2   7  20    85.69    96.78     1.86 o
  -1   7  20   190.55   196.25     2.50 o
   0   7  20    36.41    41.41     1.26 o
   1   7  20    16.83    13.89     0.95 o
   2   7  20    33.53    35.94     1.34 o
   3   7  20     8.55    11.36     0.86 o
   4   7  20    81.34    70.77     2.49 o
  -4   8  20    10.21    10.12     0.59 o
  -3   8  20    17.33    18.14     0.93 o
  -2   8  20    22.29    32.25     1.18 o
  -1   8  20    86.35   102.09     2.07 o
   0   8  20    56.49    64.77     1.53 o
   1   8  20    28.22    27.50     1.06 o
   2   8  20     1.43     2.61     0.60 o
   3   8  20    23.06    16.41     1.10 o
  -3   9  20   137.96   164.75     2.47 o
  -2   9  20     1.95     2.70     0.66 o
  -1   9  20    88.20    91.47     1.69 o
   0   9  20   129.36   117.12     2.15 o
   1   9  20    24.39    25.83     1.03 o
  -7   1  21   129.67   113.87     2.05 o
  -6   1  21    11.73    10.72     0.89 o
  -5   1  21    57.29    63.38     1.65 o
  -4   1  21  3020.83  3252.53    10.09 o
  -3   1  21   237.87   231.44     2.73 o
  -2   1  21   124.08   124.18     1.91 o
  -1   1  21   185.37   177.92     2.03 o
   0   1  21    71.26    72.83     1.39 o
   1   1  21   259.16   247.28     2.78 o
   2   1  21   886.70   887.97     6.17 o
   3   1  21   258.64   258.07     4.30 o
   4   1  21    36.74    38.00     1.55 o
   5   1  21    16.62    16.32     0.92 o
   6   1  21     0.36     3.88     1.20 o
  -7   2  21    90.33    79.12     2.22 o
  -6   2  21     1.99     3.15     0.64 o
  -5   2  21   104.69   118.22     2.14 o
  -4   2  21   485.09   522.20     4.10 o
  -3   2  21   390.56   404.32     3.07 o
  -2   2  21     3.42     6.94     0.64 o
  -1   2  21   103.12    95.21     1.55 o
   0   2  21    98.66    91.52     1.68 o
   1   2  21   927.58   930.89     5.45 o
   2   2  21   293.16   284.09     3.49 o
   3   2  21    58.73    59.77     2.23 o
   4   2  21    99.60    94.13     2.99 o
   5   2  21   169.46   181.77     2.86 o
  -7   3  21   169.32   164.03     4.60 o
  -6   3  21    92.89    89.78     1.62 o
  -5   3  21    53.87    62.06     1.57 o
  -4   3  21   147.35   166.43     2.38 o
  -3   3  21  3824.04  4077.79    10.52 o
  -2   3  21   358.43   380.20     3.11 o
  -1   3  21    53.41    48.76     1.21 o
   0   3  21   304.34   278.80     2.72 o
   1   3  21  1276.43  1276.47     6.81 o
   2   3  21    85.38    67.43     2.29 o
   3   3  21   366.96   376.35     5.51 o
   4   3  21   176.66   176.20     4.81 o
   5   3  21    66.61    58.47     1.63 o
  -6   4  21    15.48    16.69     0.83 o
  -5   4  21   144.50   145.72     2.20 o
  -4   4  21    66.81    71.68     1.64 o
  -3   4  21   199.26   209.75     2.71 o
  -2   4  21   405.30   411.11     3.29 o
  -1   4  21   171.34   195.72     2.10 o
   0   4  21   718.71   706.22     4.41 o
   1   4  21     1.08     4.69     0.76 o
   2   4  21    35.10    31.71     1.40 o
   3   4  21    69.33    70.11     1.97 o
   4   4  21     7.58     6.58     0.94 o
   5   4  21     0.15    -2.94     1.19 <
  -6   5  21    42.28    45.17     1.50 o
  -5   5  21     1.74     1.44     0.67 <
  -4   5  21     0.16     1.06     0.62 <
  -3   5  21     0.25     1.12     0.66 <
  -2   5  21  1336.06  1415.03     6.25 o
  -1   5  21   788.62   791.83     4.25 o
   0   5  21     0.16     3.55     0.72 o
   1   5  21   138.69   140.24     2.40 o
   2   5  21     2.27     4.35     0.86 o
   3   5  21     9.54     8.42     1.06 o
   4   5  21    61.35    75.05     1.73 o
   5   5  21    32.34    31.63     2.25 o
  -5   6  21    20.76    27.20     1.24 o
  -4   6  21    46.53    46.37     1.29 o
  -3   6  21    53.05    63.19     1.60 o
  -2   6  21   141.65   148.67     2.27 o
  -1   6  21   178.56   182.30     2.15 o
   0   6  21   211.12   211.19     2.47 o
   1   6  21   278.66   265.00     3.06 o
   2   6  21    31.92    40.73     1.67 o
   3   6  21    12.38    12.38     1.04 o
   4   6  21    75.84    75.54     2.05 o
  -5   7  21    71.79    83.76     2.59 o
  -4   7  21    59.24    68.74     1.40 o
  -3   7  21    12.09     9.78     0.75 o
  -2   7  21  1400.53  1536.09     6.78 o
  -1   7  21   831.65   913.17     5.55 o
   0   7  21   214.73   237.96     2.69 o
   1   7  21    21.81    17.64     0.94 o
   2   7  21   529.17   505.24     3.80 o
   3   7  21     9.54    13.62     0.79 o
  -4   8  21    28.60    27.99     1.58 o
  -3   8  21    32.04    30.91     1.09 o
  -2   8  21   211.81   221.70     2.94 o
  -1   8  21     0.57     3.88     0.72 o
   0   8  21    17.04    22.08     1.03 o
   1   8  21    76.47    67.68     1.57 o
   2   8  21    38.52    35.83     1.19 o
  -2   9  21    12.43    14.10     0.91 o
  -1   9  21     5.13     4.56     0.58 o
   0   9  21    75.18    81.73     1.58 o
   1   9  21    17.37    12.82     1.10 o
  -7   0  22    15.56    13.96     1.33 o
  -6   0  22   316.77   350.42     6.76 o
  -5   0  22   261.77   261.84     5.18 o
  -4   0  22   480.47   549.53     5.63 o
  -3   0  22   705.89   716.55     5.53 o
  -2   0  22   364.08   359.64     4.64 o
  -1   0  22  1020.96  1050.40     6.98 o
   0   0  22     2.59     2.54     0.77 o
   1   0  22     2.05     3.29     1.07 o
   2   0  22    79.05    63.66     2.47 o
   3   0  22  2860.05  2858.32    21.14 o
   4   0  22     8.77     8.88     1.56 o
   5   0  22     7.67     7.88     1.18 o
  -7   1  22    14.26    14.49     0.94 o
  -6   1  22    79.99    80.34     1.90 o
  -5   1  22    23.49    25.17     1.06 o
  -4   1  22   434.28   458.58     3.86 o
  -3   1  22   158.06   167.06     2.26 o
  -2   1  22    10.38    10.09     0.70 o
  -1   1  22   124.95   135.71     1.84 o
   0   1  22   127.45   137.49     1.92 o
   1   1  22   202.39   183.58     2.29 o
   2   1  22  1640.55  1623.94     9.62 o
   3   1  22   417.67   404.40     6.01 o
   4   1  22    50.03    51.36     2.23 o
   5   1  22    27.75    25.88     1.21 o
  -7   2  22    13.35    11.80     1.24 o
  -6   2  22   408.93   410.90     3.32 o
  -5   2  22    27.31    31.93     1.23 o
  -4   2  22     4.41     5.14     0.78 o
  -3   2  22   145.22   137.58     1.87 o
  -2   2  22    46.18    65.72     1.41 o
  -1   2  22   243.95   260.16     2.56 o
   0   2  22    39.66    41.34     1.26 o
   1   2  22    18.54    19.86     1.03 o
   2   2  22   106.74   118.95     2.52 o
   3   2  22   196.66   205.55     4.44 o
   4   2  22     4.27     8.08     1.34 o
   5   2  22    14.20    16.23     1.01 o
  -6   3  22     4.64     3.81     0.55 o
  -5   3  22    41.06    49.69     1.41 o
  -4   3  22    65.20    68.05     1.58 o
  -3   3  22   626.45   684.03     4.34 o
  -2   3  22   189.23   206.39     2.34 o
  -1   3  22    53.83    49.21     1.19 o
   0   3  22    18.47    22.37     0.93 o
   1   3  22    57.58    52.00     1.59 o
   2   3  22    63.08    62.73     2.08 o
   3   3  22   128.82   117.04     3.21 o
   4   3  22   256.47   270.51     4.62 o
   5   3  22     0.24     2.15     0.66 o
  -6   4  22    98.78   104.16     1.65 o
  -5   4  22    18.30    30.02     1.09 o
  -4   4  22    20.55    17.14     0.92 o
  -3   4  22    16.75    18.06     1.11 o
  -2   4  22   160.37   181.14     2.17 o
  -1   4  22   971.48  1011.41     4.82 o
   0   4  22     9.02     9.67     0.76 o
   1   4  22   234.75   214.20     2.86 o
   2   4  22   441.17   432.49     4.89 o
   3   4  22    62.37    56.41     1.76 o
   4   4  22    63.83    57.17     1.74 o
   5   4  22    59.34    67.10     2.37 o
  -6   5  22    28.98    25.44     1.13 o
  -5   5  22    45.91    48.45     1.63 o
  -4   5  22     0.39     0.45     0.71 <
  -3   5  22   156.25   175.18     2.45 o
  -2   5  22   234.79   242.89     2.76 o
  -1   5  22    17.15    17.32     0.87 o
   0   5  22   158.62   179.26     2.13 o
   1   5  22   537.96   528.86     4.36 o
   2   5  22   288.96   293.44     4.09 o
   3   5  22    41.58    36.43     1.58 o
   4   5  22   160.13   165.32     3.00 o
  -5   6  22    11.11     9.81     0.94 o
  -4   6  22    20.50    20.42     0.96 o
  -3   6  22    16.89    18.95     1.00 o
  -2   6  22   219.92   249.26     2.85 o
  -1   6  22    62.93    65.20     1.36 o
   0   6  22   187.77   196.80     2.46 o
   1   6  22    12.74    15.68     1.01 o
   2   6  22     0.89     2.62     0.94 <
   3   6  22     2.11     2.53     0.72 o
   4   6  22    31.91    22.45     1.06 o
  -4   7  22    12.43    13.31     0.73 o
  -3   7  22   117.71   121.98     1.88 o
  -2   7  22    28.89    36.85     1.26 o
  -1   7  22    30.88    34.37     1.23 o
   0   7  22    47.44    43.16     1.21 o
   1   7  22    37.26    35.35     1.08 o
   2   7  22   101.18   102.17     1.93 o
   3   7  22    29.01    25.39     1.05 o
  -3   8  22    28.85    40.07     1.28 o
  -2   8  22   283.35   342.37     3.80 o
  -1   8  22    62.14    70.22     1.58 o
   0   8  22   204.98   225.50     2.62 o
   1   8  22     1.98     4.02     0.67 o
   2   8  22    34.48    27.33     1.32 o
  -1   9  22    87.76    89.52     2.17 o
   0   9  22   149.96   131.58     3.49 o
  -7   1  23    20.46    16.65     1.08 o
  -6   1  23    38.97    38.37     1.69 o
  -5   1  23    70.37    76.82     1.73 o
  -4   1  23     3.14     5.39     0.82 o
  -3   1  23   351.03   356.52     3.12 o
  -2   1  23    45.30    48.51     1.17 o
  -1   1  23   387.06   387.22     3.00 o
   0   1  23   178.15   164.56     2.05 o
   1   1  23   129.01   120.31     2.04 o
   2   1  23   188.15   180.84     3.14 o
   3   1  23   119.27   120.71     3.92 o
   4   1  23    21.48    18.91     1.56 o
   5   1  23    56.25    51.18     1.69 o
  -6   2  23   172.74   172.40     2.10 o
  -5   2  23    47.19    52.10     1.44 o
  -4   2  23    79.00    88.40     1.76 o
  -3   2  23   734.99   804.43     4.17 o
  -2   2  23   145.47   145.98     2.28 o
  -1   2  23   312.05   314.10     2.97 o
   0   2  23   240.93   248.96     2.84 o
   1   2  23    34.14    35.94     1.22 o
   2   2  23     3.72     2.97     1.01 <
   3   2  23    61.68    61.70     2.62 o
   4   2  23   167.35   177.47     3.75 o
   5   2  23   212.40   187.61     2.58 o
  -6   3  23     0.54     1.38     0.47 <
  -5   3  23   178.85   186.24     2.47 o
  -4   3  23    52.45    63.99     1.52 o
  -3   3  23   792.87   878.99     4.93 o
  -2   3  23   529.09   549.41     3.99 o
  -1   3  23    95.47    93.65     1.65 o
   0   3  23   302.06   291.67     2.79 o
   1   3  23   127.41   137.47     2.68 o
   2   3  23    46.72    50.32     1.90 o
   3   3  23   114.07   119.36     2.83 o
   4   3  23     3.67     6.59     1.19 o
   5   3  23    11.25    11.45     1.23 o
  -6   4  23   145.33   131.20     2.07 o
  -5   4  23   178.65   197.00     2.57 o
  -4   4  23     0.29     1.47     0.62 <
  -3   4  23    12.52    15.55     1.09 o
  -2   4  23    25.07    28.16     1.09 o
  -1   4  23   141.88   136.12     1.85 o
   0   4  23    87.89    87.00     1.66 o
   1   4  23   579.21   579.98     4.75 o
   2   4  23   123.73   125.75     3.08 o
   3   4  23    24.37    19.39     1.39 o
   4   4  23     0.49     0.98     0.75 <
  -5   5  23    50.97    49.26     1.57 o
  -4   5  23     1.50     2.03     0.68 <
  -3   5  23    34.01    41.63     1.40 o
  -2   5  23    72.97    75.18     1.77 o
  -1   5  23    37.98    42.05     1.20 o
   0   5  23   576.56   565.90     3.67 o
   1   5  23    99.66   106.41     1.91 o
   2   5  23    36.99    35.56     1.56 o
   3   5  23     1.26     0.36     0.75 <
   4   5  23    22.88    23.30     1.26 o
  -5   6  23     7.40     7.78     0.82 o
  -4   6  23    80.84    77.25     1.75 o
  -3   6  23   172.95   185.00     2.46 o
  -2   6  23     0.43     4.32     0.66 o
  -1   6  23     7.64    10.37     0.75 o
   0   6  23    91.83    92.33     1.70 o
   1   6  23   132.45   133.37     2.14 o
   2   6  23    29.33    26.62     1.22 o
   3   6  23     2.89     1.32     0.75 <
   4   6  23    33.02    28.27     1.68 o
  -4   7  23   149.60   163.58     2.15 o
  -3   7  23    36.78    32.42     1.00 o
  -2   7  23   371.40   402.60     3.48 o
  -1   7  23   173.87   182.27     2.40 o
   0   7  23    28.48    33.51     1.00 o
   1   7  23   132.72   133.64     1.74 o
   2   7  23   684.66   682.36     5.09 o
   3   7  23    27.14    15.67     1.17 o
  -3   8  23     0.05     0.11     0.56 <
  -2   8  23    98.05   102.05     2.03 o
  -1   8  23     0.65     1.03     0.59 <
   0   8  23     3.50     5.41     0.61 o
   1   8  23   140.60   122.82     2.22 o
   2   8  23    42.47    41.97     2.15 o
  -6   0  24    45.60    45.54     1.94 o
  -5   0  24     1.42     3.02     1.58 <
  -4   0  24   203.88   218.90     4.79 o
  -3   0  24   648.14   660.46     5.93 o
  -2   0  24   292.01   321.60     4.50 o
  -1   0  24    18.40    14.00     1.18 o
   0   0  24   612.98   551.98     5.62 o
   1   0  24   398.16   390.22     6.26 o
   2   0  24   145.80   148.83     3.80 o
   3   0  24   526.34   530.29     8.01 o
   4   0  24    56.50    57.84     2.59 o
   5   0  24    33.79    30.51     2.18 o
  -6   1  24    81.20    79.03     2.19 o
  -5   1  24   107.17   120.35     2.04 o
  -4   1  24   374.57   422.05     3.68 o
  -3   1  24   411.58   435.79     3.35 o
  -2   1  24    27.96    29.27     1.00 o
  -1   1  24     1.58     2.93     0.61 o
   0   1  24   265.24   252.56     2.82 o
   1   1  24    13.90    13.10     0.99 o
   2   1  24    41.10    45.60     1.79 o
   3   1  24   246.56   228.84     4.58 o
   4   1  24     1.57     2.12     1.01 <
   5   1  24    19.10    17.39     1.05 o
  -6   2  24    70.42    68.11     1.38 o
  -5   2  24   203.29   224.38     2.69 o
  -4   2  24    27.88    33.14     1.16 o
  -3   2  24   189.82   196.93     2.23 o
  -2   2  24     0.94     0.47     0.74 <
  -1   2  24   357.01   363.05     3.14 o
   0   2  24    42.39    41.42     1.31 o
   1   2  24     7.88     8.59     0.84 o
   2   2  24     0.04    -2.07     0.85 <
   3   2  24   152.32   145.20     3.39 o
   4   2  24    21.09    15.49     1.39 o
   5   2  24    18.18    18.71     2.05 o
  -6   3  24    41.85    41.70     0.98 o
  -5   3  24    55.95    61.60     1.44 o
  -4   3  24    29.50    39.01     1.21 o
  -3   3  24    29.76    35.54     1.16 o
  -2   3  24   782.23   864.16     4.86 o
  -1   3  24    20.28    21.92     1.00 o
   0   3  24    22.39    22.69     1.11 o
   1   3  24    35.40    26.93     1.26 o
   2   3  24    74.57    69.93     2.19 o
   3   3  24    48.62    39.90     1.69 o
   4   3  24    49.63    49.05     1.85 o
  -6   4  24    59.83    59.30     1.77 o
  -5   4  24    37.17    43.65     1.26 o
  -4   4  24    28.77    27.20     1.10 o
  -3   4  24   648.50   718.50     5.23 o
  -2   4  24   309.00   345.45     3.07 o
  -1   4  24     7.30     7.59     0.71 o
   0   4  24    34.29    35.67     1.27 o
   1   4  24   536.63   526.04     4.36 o
   2   4  24   133.03   141.91     3.00 o
   3   4  24   154.70   172.08     3.65 o
   4   4  24    41.34    39.65     1.89 o
  -5   5  24     3.29     3.09     0.67 o
  -4   5  24    20.44    24.38     1.07 o
  -3   5  24    43.32    47.81     1.43 o
  -2   5  24   758.67   816.88     4.95 o
  -1   5  24   213.79   220.54     2.41 o
   0   5  24     9.50    15.93     0.89 o
   1   5  24     9.67    23.62     1.04 o
   2   5  24   109.09    92.71     2.26 o
   3   5  24     3.37     1.61     0.85 <
   4   5  24     0.16     0.73     0.62 <
  -5   6  24    12.38     9.47     0.78 o
  -4   6  24     1.28     2.98     0.62 o
  -3   6  24    13.82    17.24     0.88 o
  -2   6  24     1.18     3.52     0.61 o
  -1   6  24    39.28    39.27     1.08 o
   0   6  24   230.72   232.65     2.66 o
   1   6  24     0.36     4.32     0.64 o
   2   6  24    59.08    53.29     1.50 o
   3   6  24    77.80    82.45     1.61 o
  -4   7  24    85.55   110.84     2.38 o
  -3   7  24    10.07     7.36     0.58 o
  -2   7  24   167.71   175.61     2.38 o
  -1   7  24     1.95     4.14     0.82 o
   0   7  24    72.21    66.15     1.33 o
   1   7  24    64.21    60.53     1.54 o
   2   7  24     1.25     2.68     0.59 o
  -2   8  24    10.56    10.44     0.99 o
  -1   8  24    53.37    54.60     1.49 o
   0   8  24    25.29    23.19     0.94 o
   1   8  24     2.42     4.30     0.88 o
  -6   1  25     3.58     3.22     0.67 o
  -5   1  25    82.21    86.17     1.98 o
  -4   1  25   132.12   146.43     2.32 o
  -3   1  25   137.37   147.42     2.00 o
  -2   1  25   165.29   148.67     2.03 o
  -1   1  25    12.98    14.95     1.04 o
   0   1  25    29.74    25.67     1.14 o
   1   1  25    33.05    29.23     1.33 o
   2   1  25   319.97   314.38     4.21 o
   3   1  25    43.71    40.66     1.99 o
   4   1  25   355.86   341.44     4.67 o
  -6   2  25    99.04   114.42     2.29 o
  -5   2  25   144.62   167.02     2.44 o
  -4   2  25    59.05    77.53     1.74 o
  -3   2  25   304.51   347.69     2.93 o
  -2   2  25    40.99    55.55     1.51 o
  -1   2  25    77.68    87.94     1.59 o
   0   2  25     8.33     7.75     0.80 o
   1   2  25   625.24   606.59     4.39 o
   2   2  25   101.12    93.62     2.65 o
   3   2  25     6.93     5.29     1.05 o
   4   2  25     8.56     8.41     1.09 o
  -6   3  25     0.19    -0.48     0.72 <
  -5   3  25    14.05    12.90     0.76 o
  -4   3  25   165.74   174.33     2.27 o
  -3   3  25     0.10     1.95     0.64 o
  -2   3  25   307.78   349.38     3.09 o
  -1   3  25   300.71   289.88     2.94 o
   0   3  25   312.41   301.15     3.02 o
   1   3  25    37.81    38.23     1.32 o
   2   3  25   192.54   178.14     3.35 o
   3   3  25   108.81   108.38     2.80 o
   4   3  25    20.88    16.36     1.41 o
  -5   4  25    31.07    36.82     1.11 o
  -4   4  25    38.13    41.83     1.37 o
  -3   4  25     8.93    10.73     0.94 o
  -2   4  25   360.07   394.66     3.22 o
  -1   4  25    46.31    49.03     1.26 o
   0   4  25     7.85     6.10     0.80 o
   1   4  25    32.18    28.98     1.26 o
   2   4  25     5.88     5.93     0.84 o
   3   4  25    38.55    38.07     1.74 o
   4   4  25     2.30     3.33     0.71 o
  -5   5  25     1.64     3.41     0.60 o
  -4   5  25    10.35    10.28     0.78 o
  -3   5  25     0.04     2.98     0.70 o
  -2   5  25     5.76    10.03     0.80 o
  -1   5  25   280.24   299.93     2.88 o
   0   5  25     3.28     4.27     0.67 o
   1   5  25   417.13   408.52     3.64 o
   2   5  25    18.67    16.42     1.04 o
   3   5  25    31.20    29.88     1.34 o
   4   5  25    76.11    73.68     3.04 o
  -4   6  25     1.19     5.01     0.54 o
  -3   6  25   274.75   320.68     2.94 o
  -2   6  25     1.45     0.43     0.59 <
  -1   6  25   252.82   261.59     2.71 o
   0   6  25   489.12   484.99     3.55 o
   1   6  25    25.98    23.33     0.99 o
   2   6  25    34.91    28.47     1.38 o
   3   6  25     7.05     7.07     0.73 o
  -3   7  25    11.67    14.97     0.79 o
  -2   7  25   116.44   126.35     2.35 o
  -1   7  25     7.84     7.80     0.87 o
   0   7  25   169.09   157.67     2.09 o
   1   7  25   196.85   196.16     2.84 o
   2   7  25     4.74     2.81     0.77 o
  -2   8  25     7.87     5.05     0.93 o
  -1   8  25     4.57     5.98     0.71 o
   0   8  25    27.16    29.67     1.89 o
  -6   0  26   106.80   119.13     3.38 o
  -5   0  26   242.43   256.43     4.50 o
  -4   0  26     0.18     1.62     1.02 <
  -3   0  26    47.15    39.14     1.78 o
  -2   0  26   329.42   287.17     3.95 o
  -1   0  26   301.54   297.12     4.33 o
   0   0  26   365.73   385.66     5.86 o
   1   0  26    45.66    45.79     2.50 o
   2   0  26    17.11    16.41     1.95 o
   3   0  26   182.72   180.07     6.81 o
   4   0  26     0.59    -0.62     1.49 <
  -6   1  26     0.14     0.51     0.55 <
  -5   1  26     4.97     3.72     0.67 o
  -4   1  26   137.65   163.05     2.25 o
  -3   1  26   157.57   176.97     2.27 o
  -2   1  26   338.48   373.56     3.29 o
  -1   1  26    99.63   115.65     2.34 o
   0   1  26   180.16   176.32     2.50 o
   1   1  26    11.61    14.42     1.06 o
   2   1  26   332.36   313.04     4.46 o
   3   1  26    48.97    49.51     2.78 o
   4   1  26    36.35    36.81     2.03 o
  -6   2  26    31.48    32.73     1.10 o
  -5   2  26     1.71     3.71     0.68 o
  -4   2  26    21.57    20.45     1.01 o
  -3   2  26    53.21    63.45     1.33 o
  -2   2  26    41.59    38.40     1.32 o
  -1   2  26    57.17    53.22     1.47 o
   0   2  26    38.04    34.09     1.26 o
   1   2  26     2.10     3.67     0.65 o
   2   2  26     2.04     3.05     0.86 o
   3   2  26    20.13    17.85     1.68 o
   4   2  26     2.89     4.18     1.06 o
  -6   3  26     7.19     8.94     1.52 o
  -5   3  26     7.76     9.98     0.66 o
  -4   3  26     0.80     4.38     0.73 o
  -3   3  26    56.34    66.02     1.36 o
  -2   3  26     0.88     1.09     0.66 <
  -1   3  26    67.81    71.47     1.72 o
   0   3  26     3.82     3.42     0.73 o
   1   3  26   213.21   195.74     2.73 o
   2   3  26   285.11   268.67     3.71 o
   3   3  26     8.83     6.22     1.04 o
   4   3  26     1.50    -0.28     0.86 <
  -5   4  26     2.60     1.02     0.61 <
  -4   4  26   131.59   141.93     2.21 o
  -3   4  26   160.43   178.75     2.38 o
  -2   4  26    42.85    49.68     1.26 o
  -1   4  26   122.37   127.01     1.91 o
   0   4  26   329.29   331.29     3.11 o
   1   4  26   195.08   183.54     2.64 o
   2   4  26     1.44     3.16     0.80 o
   3   4  26     7.39     7.74     0.92 o
   4   4  26     1.09     2.03     0.73 <
  -5   5  26    44.14    55.75     1.56 o
  -4   5  26   141.45   169.74     2.22 o
  -3   5  26   243.09   293.61     2.98 o
  -2   5  26   247.15   289.40     3.17 o
  -1   5  26     4.59     1.15     0.65 <
   0   5  26    81.41    82.65     1.57 o
   1   5  26   198.28   190.35     2.71 o
   2   5  26    85.87    73.27     1.81 o
   3   5  26    16.46    14.47     1.22 o
  -4   6  26    45.31    51.09     1.32 o
  -3   6  26    85.48    90.56     1.84 o
  -2   6  26    60.54    62.76     1.55 o
  -1   6  26    35.44    31.81     1.20 o
   0   6  26    25.66    31.60     1.06 o
   1   6  26     1.38     1.53     0.65 <
   2   6  26     0.21     1.19     0.70 <
  -3   7  26    47.48    48.85     1.66 o
  -2   7  26     9.17     7.24     0.88 o
  -1   7  26     4.64     7.93     0.85 o
   0   7  26     0.02     1.71     0.55 o
   1   7  26    13.07    14.31     0.85 o
  -6   1  27     0.14     0.27     0.52 <
  -5   1  27    24.53    28.47     1.05 o
  -4   1  27   237.99   266.45     2.75 o
  -3   1  27   201.84   213.48     2.68 o
  -2   1  27    99.11   108.34     1.90 o
  -1   1  27    89.63    71.44     1.91 o
   0   1  27     6.53     6.11     0.86 o
   1   1  27   158.23   144.97     2.82 o
   2   1  27     0.03     1.38     0.86 <
   3   1  27     3.51     3.47     1.17 <
   4   1  27    19.07    15.64     1.37 o
  -6   2  27     0.14     0.46     1.09 <
  -5   2  27    14.50    17.90     0.94 o
  -4   2  27     0.36     2.01     0.63 o
  -3   2  27   114.25   135.10     1.96 o
  -2   2  27   403.78   424.25     3.53 o
  -1   2  27   161.46   138.88     2.37 o
   0   2  27   503.18   487.44     3.98 o
   1   2  27   178.75   167.53     2.44 o
   2   2  27    67.63    64.75     2.21 o
   3   2  27   110.13   104.23     3.51 o
   4   2  27   109.09    96.07     2.72 o
  -5   3  27    56.93    60.68     1.44 o
  -4   3  27    23.71    35.83     1.36 o
  -3   3  27     6.03     5.93     0.70 o
  -2   3  27     1.47     2.26     0.64 o
  -1   3  27    93.53    95.45     1.97 o
   0   3  27    84.44    67.48     1.52 o
   1   3  27    23.84    23.91     1.07 o
   2   3  27   117.94   112.86     2.63 o
   3   3  27    11.45    11.57     1.14 o
   4   3  27    18.80    12.20     0.91 o
  -5   4  27    46.40    49.41     1.50 o
  -4   4  27    37.82    39.66     1.11 o
  -3   4  27   147.03   169.73     2.53 o
  -2   4  27   273.18   282.54     2.76 o
  -1   4  27    16.79    16.41     0.90 o
   0   4  27     7.04     8.10     0.79 o
   1   4  27    35.57    33.43     1.24 o
   2   4  27    46.26    40.90     1.55 o
   3   4  27     6.88     4.98     0.89 o
  -4   5  27    60.93    56.94     1.35 o
  -3   5  27   277.24   320.28     3.18 o
  -2   5  27     3.42     3.89     0.69 o
  -1   5  27     2.38     2.53     0.66 o
   0   5  27    60.45    56.45     1.33 o
   1   5  27    33.88    28.11     1.12 o
   2   5  27   166.47   147.41     2.59 o
   3   5  27     0.04     0.44     0.68 <
  -4   6  27    87.33   114.29     4.15 o
  -3   6  27   506.47   580.97     4.18 o
  -2   6  27    68.10    63.77     1.48 o
  -1   6  27    26.04    22.89     1.14 o
   0   6  27    61.79    68.06     1.38 o
   1   6  27    72.90    72.50     1.57 o
   2   6  27    65.68    77.59     2.45 o
  -2   7  27    22.93    22.27     1.12 o
  -1   7  27     0.10    -0.01     0.57 <
   0   7  27    15.40    13.89     1.22 o
   1   7  27     3.31     2.84     1.03 <
  -5   0  28    75.01    85.07     2.45 o
  -4   0  28   419.24   465.40     5.36 o
  -3   0  28   107.78   121.68     2.88 o
  -2   0  28    27.00    48.03     1.81 o
  -1   0  28    14.29     3.66     1.19 o
   0   0  28     3.19     0.65     1.13 <
   1   0  28    34.95    36.24     1.66 o
   2   0  28   730.97   630.01     8.38 o
   3   0  28   130.13   123.98     5.22 o
   4   0  28    26.35    21.18     1.98 o
  -5   1  28    22.44    18.80     0.84 o
  -4   1  28     0.04    -0.11     0.64 <
  -3   1  28     0.32     1.47     0.64 <
  -2   1  28    30.07    34.59     1.29 o
  -1   1  28    46.26    50.69     1.45 o
   0   1  28   138.80   120.39     2.05 o
   1   1  28   171.27   163.62     2.73 o
   2   1  28   274.41   257.06     3.36 o
   3   1  28    70.07    54.29     2.38 o
   4   1  28    31.96    23.62     1.43 o
  -5   2  28    37.32    41.63     1.20 o
  -4   2  28   131.40   147.92     2.08 o
  -3   2  28    62.84    56.25     1.34 o
  -2   2  28   104.61   122.50     1.91 o
  -1   2  28    25.88    24.01     1.23 o
   0   2  28    95.56    86.60     1.66 o
   1   2  28     0.36     1.09     0.77 <
   2   2  28    46.21    42.70     1.80 o
   3   2  28     0.59     0.87     0.95 <
  -5   3  28     0.34     0.99     0.54 <
  -4   3  28    71.75    76.10     1.75 o
  -3   3  28     2.16     1.81     0.62 <
  -2   3  28    12.34    14.01     0.82 o
  -1   3  28     2.43     4.06     0.78 o
   0   3  28    38.54    40.19     1.17 o
   1   3  28     4.92     5.59     0.73 o
   2   3  28    21.82    17.65     1.24 o
   3   3  28    18.36    14.05     1.44 o
  -5   4  28    20.42    22.82     1.98 o
  -4   4  28     5.80     5.61     0.74 o
  -3   4  28   825.20   987.93     6.24 o
  -2   4  28    25.16    24.03     1.03 o
  -1   4  28     1.36     0.90     0.64 <
   0   4  28     0.59     0.98     0.60 <
   1   4  28    63.88    55.73     1.55 o
   2   4  28     2.82     3.45     0.77 o
   3   4  28     1.77     1.03     0.82 <
  -4   5  28     0.74     1.08     0.56 <
  -3   5  28    16.90    24.91     0.89 o
  -2   5  28    12.18    12.23     0.89 o
  -1   5  28    30.21    24.54     0.97 o
   0   5  28   108.35    94.74     1.76 o
   1   5  28    91.03    87.36     1.80 o
   2   5  28    54.01    52.56     1.72 o
  -3   6  28    83.39    86.74     1.72 o
  -2   6  28   288.85   290.57     3.02 o
  -1   6  28     0.42    -0.15     0.71 <
   0   6  28     1.15     1.57     0.56 <
   1   6  28     0.44     0.57     0.60 <
  -1   7  28     0.01     1.82     0.82 <
  -5   1  29   125.14   145.23     2.26 o
  -4   1  29    71.85   100.29     1.84 o
  -3   1  29     0.89     1.63     0.63 <
  -2   1  29   605.60   630.97     4.70 o
  -1   1  29    18.30    16.91     1.00 o
   0   1  29    20.28    22.06     1.02 o
   1   1  29    36.02    30.61     1.20 o
   2   1  29   148.29   127.78     2.25 o
   3   1  29     0.51     1.10     1.03 <
  -5   2  29    17.07    16.33     0.86 o
  -4   2  29    27.38    31.00     1.09 o
  -3   2  29   120.56   134.27     1.95 o
  -2   2  29    14.97    14.10     0.82 o
  -1   2  29    34.87    27.64     1.21 o
   0   2  29    17.06    19.59     0.96 o
   1   2  29   150.40   145.53     2.35 o
   2   2  29     2.07     1.59     0.93 <
   3   2  29   143.01   124.53     3.33 o
  -5   3  29     6.59    11.06     1.14 o
  -4   3  29   251.94   286.58     3.05 o
  -3   3  29    51.60    55.12     1.46 o
  -2   3  29   150.14   163.34     2.14 o
  -1   3  29    48.05    54.14     1.39 o
   0   3  29   223.23   199.87     2.23 o
   1   3  29     0.33     1.15     0.61 <
   2   3  29    26.55    20.50     1.70 o
   3   3  29    32.33    21.94     1.52 o
  -4   4  29    78.47    87.89     1.79 o
  -3   4  29     2.69     5.30     0.69 o
  -2   4  29    14.83    17.27     0.89 o
  -1   4  29     8.45     9.06     0.73 o
   0   4  29     0.07     2.21     0.55 o
   1   4  29    20.08    15.29     1.11 o
   2   4  29     9.18     9.15     0.91 o
  -3   5  29    58.32    64.20     1.32 o
  -2   5  29     7.20     7.67     0.79 o
  -1   5  29     6.05     7.22     0.65 o
   0   5  29     0.70     1.23     0.60 <
   1   5  29    78.00    72.53     1.78 o
   2   5  29    19.99    13.41     1.19 o
  -2   6  29   121.93   123.51     2.37 o
  -1   6  29    29.11    27.94     1.21 o
   0   6  29    43.41    42.56     1.62 o
   1   6  29     8.68     4.89     1.20 o
  -5   0  30    65.33    72.82     2.41 o
  -4   0  30    27.56    37.46     1.51 o
  -3   0  30    18.44    30.27     1.62 o
  -2   0  30   456.46   532.85     6.73 o
  -1   0  30   367.39   327.85     4.62 o
   0   0  30    33.25    19.63     1.47 o
   1   0  30   131.06   114.79     2.81 o
   2   0  30   512.85   437.82     7.88 o
   3   0  30    47.82    36.86     2.73 o
  -5   1  30    18.53    26.93     1.13 o
  -4   1  30    55.82    69.82     1.48 o
  -3   1  30    43.99    51.08     1.49 o
  -2   1  30    16.10    21.04     1.07 o
  -1   1  30    16.66    17.48     1.07 o
   0   1  30     2.66     1.86     0.68 <
   1   1  30    52.67    47.42     1.38 o
   2   1  30    17.61    14.03     1.20 o
   3   1  30    30.99    22.87     1.56 o
  -5   2  30     0.37    -0.68     1.11 <
  -4   2  30    60.61    65.72     1.50 o
  -3   2  30    45.94    53.77     1.35 o
  -2   2  30    50.69    43.15     1.21 o
  -1   2  30     2.60     1.20     0.75 <
   0   2  30     4.81     2.50     0.62 o
   1   2  30     0.71     1.97     0.64 o
   2   2  30    50.23    39.89     1.90 o
   3   2  30    10.41     8.51     1.07 o
  -4   3  30    10.77    10.88     0.83 o
  -3   3  30    79.24    77.37     1.50 o
  -2   3  30    43.98    39.09     1.10 o
  -1   3  30    22.93    16.30     0.82 o
   0   3  30    40.02    32.69     1.03 o
   1   3  30    32.25    28.54     1.26 o
   2   3  30    28.21    23.71     1.66 o
  -4   4  30   245.72   308.90     4.54 o
  -3   4  30   291.70   363.05     3.12 o
  -2   4  30     7.07     7.04     0.63 o
  -1   4  30    79.08    78.73     1.54 o
   0   4  30   402.02   364.89     3.26 o
   1   4  30   134.29   117.11     2.19 o
   2   4  30     3.96     1.64     0.89 <
  -3   5  30    10.05    14.58     0.88 o
  -2   5  30    28.01    41.14     1.26 o
  -1   5  30     5.44     1.88     0.59 o
   0   5  30    18.50    17.59     1.14 o
   1   5  30     1.63     4.24     0.64 o
  -1   6  30     1.77     2.44     0.68 o
  -4   1  31     7.17    10.52     0.75 o
  -3   1  31    27.49    27.63     1.10 o
  -2   1  31    32.38    31.95     1.23 o
  -1   1  31     5.51    11.60     0.91 o
   0   1  31   144.36   139.72     2.10 o
   1   1  31    96.76    81.25     1.56 o
   2   1  31    81.96    71.53     2.04 o
  -4   2  31     9.11    13.30     0.85 o
  -3   2  31   194.48   242.20     2.68 o
  -2   2  31    21.55    20.84     0.92 o
  -1   2  31     1.94     1.39     0.67 <
   0   2  31     0.10     0.76     0.63 <
   1   2  31    20.90    13.81     0.87 o
   2   2  31    82.13    69.47     2.24 o
  -4   3  31   149.86   169.06     2.55 o
  -3   3  31     4.44    11.30     0.70 o
  -2   3  31   114.35   129.01     1.71 o
  -1   3  31    25.03    24.77     0.93 o
   0   3  31   179.25   168.27     2.48 o
   1   3  31    52.35    50.07     1.61 o
   2   3  31   165.25   139.93     2.68 o
  -3   4  31     0.02     0.89     0.48 <
  -2   4  31     1.61     1.22     0.47 <
  -1   4  31     5.09     6.63     0.64 o
   0   4  31    28.95    28.25     0.96 o
   1   4  31     4.56     3.47     0.77 o
  -2   5  31     4.25     5.41     0.69 o
  -1   5  31     0.39     1.16     0.62 <
   0   5  31    15.23    14.80     1.57 o
  -4   0  32     0.02     0.10     0.74 <
  -3   0  32     3.87     2.87     0.75 o
  -2   0  32     8.80     8.25     1.25 o
  -1   0  32    25.01    19.39     1.57 o
   0   0  32     4.43     7.31     1.00 o
   1   0  32   463.58   401.01     5.68 o
   2   0  32     4.13     3.92     1.42 <
  -4   1  32    29.60    31.19     1.17 o
  -3   1  32     0.28     1.20     0.55 <
  -2   1  32    45.04    47.87     1.33 o
  -1   1  32     0.93     2.22     0.80 <
   0   1  32     0.25     1.26     0.65 <
   1   1  32     1.54     1.09     0.56 <
   2   1  32     0.22    -0.56     0.89 <
  -4   2  32    24.57    31.30     1.68 o
  -3   2  32    83.10    81.29     1.97 o
  -2   2  32     6.88     8.38     0.74 o
  -1   2  32    63.65    61.98     1.48 o
   0   2  32     0.04     1.32     0.56 <
   1   2  32     9.17    10.07     0.83 o
   2   2  32    70.00    52.38     2.01 o
  -3   3  32     0.10     0.52     0.62 <
  -2   3  32    55.54    60.68     1.39 o
  -1   3  32    10.65     6.56     0.65 o
   0   3  32     0.97     0.91     0.66 <
   1   3  32     3.84     3.05     0.76 o
  -2   4  32     4.23     4.29     0.69 o
  -1   4  32    62.42    59.07     1.59 o
   0   4  32   106.01   104.99     3.67 o
   1   4  32     7.77     6.89     1.74 o
  -3   1  33     0.07     0.69     0.56 <
  -2   1  33    25.79    18.10     0.81 o
  -1   1  33    14.92    15.07     0.95 o
   0   1  33     0.10     2.03     0.67 o
   1   1  33     6.64     6.68     0.69 o
  -3   2  33   214.46   229.93     3.04 o
  -2   2  33     0.53     0.17     0.54 <
  -1   2  33    76.88    67.58     1.51 o
   0   2  33    90.13    84.94     2.09 o
   1   2  33    13.67     7.95     1.57 o
  -2   3  33     9.11    12.31     1.31 o
  -1   3  33    22.02    21.79     1.08 o
   0   3  33    47.07    41.59     1.84 o
  -2   0  34    54.31    49.64     1.82 o
  -1   0  34    28.62    28.54     1.52 o
   0   0  34    18.94    16.81     1.61 o
  -2   1  34    27.35    27.25     1.13 o
  -1   1  34     5.75     4.41     0.81 o
   0   1  34   115.23    98.33     1.99 o
  -2   2  34    11.48    10.18     0.96 o
  -1   2  34    16.04    13.66     0.92 o
   0   2  34     0.79    -0.31     0.66 <
